# Supplementary material for: 3-[(E)-(4-Ethyl­phen­yl)imino­meth­yl]benzene-1,2-diol
Source: Acta Crystallogr Sect E Struct Rep Online. 2009 Jul 31;65(Pt 8):o2055. doi: 10.1107/S1600536809029924 (PMC2977215; doi:10.1107/S1600536809029924)
Supplement: Supplementary file 1 [file e-65-o2055-sup1.cif]

##############################################################################
###                                                                        ###
###        Electronic paper (Acta Crystallographica Section E)             ###
###                                                                        ###
##############################################################################
#                                                                            #
# This CIF contains the data in a paper accepted for publication in Acta     #
# Crystallographica Section E. It conforms to the requirements of Notes      #
# for Authors for Section E, and has been peer reviewed under the auspices   #
# of the IUCr Commission on Journals.                                        #
#                                                                            #
# Full details of the Crystallographic Information File format               #
# are given in the paper "The Crystallographic Information File (CIF):       #
# a New Standard Archive File for Crystallography" by S. R. Hall, F. H.      #
# Allen and I. D. Brown [Acta Cryst. (1991), A47, 655-685].                  #
#                                                                            #
# The current version of the core CIF dictionary is obtainable from          #
# ftp://ftp.iucr.org/pub/cif_core.dic. The current version number is 2.4.    #
#                                                                            #
# Software is freely available for graphical display of the structure(s) in  #
# this CIF.  For information consult the CIF home page http://www.iucr.org/  #
# cif/home.html                                                              #
#                                                                            #
# This file may be used for bona fide research purposes within the           #
# scientific community so long as proper attribution is given to the journal # 
# article from which it was obtained.                                        #
#                                                                            #
##############################################################################
                                             
data_I
_audit_creation_method     SHELXL-97
_chemical_name_systematic
;
3-[(<i>E</i>)-(4-Ethylphenyl)iminomethyl]benzene-1,2-diol
;
_chemical_name_common     ?
_chemical_formula_moiety     'C15 H15 N O2'
_chemical_formula_sum     'C15 H15 N O2'
_chemical_formula_iupac     'C15 H15 N O2'
_chemical_formula_weight     241.28
_chemical_melting_point     ?
_symmetry_cell_setting     Triclinic
_symmetry_space_group_name_H-M     'P -1'
_symmetry_space_group_name_Hall     '-P 1'
loop_
    _symmetry_equiv_pos_as_xyz
    'x, y, z'
    '-x, -y, -z'
_cell_length_a     6.1893(4)
_cell_length_b     8.7704(6)
_cell_length_c     12.7605(9)
_cell_angle_alpha     87.326(6)
_cell_angle_beta     86.397(6)
_cell_angle_gamma     69.394(5)
_cell_volume     646.85(8)
_cell_formula_units_Z     2
_cell_measurement_reflns_used     8683
_cell_measurement_theta_min     1.60
_cell_measurement_theta_max     27.95
_cell_measurement_temperature     296
_exptl_crystal_description     Prism
_exptl_crystal_colour     red
_exptl_crystal_size_max     0.54
_exptl_crystal_size_mid     0.41
_exptl_crystal_size_min     0.31
_exptl_crystal_density_diffrn     1.239
_exptl_crystal_density_meas     ?
_exptl_crystal_density_method     'not measured'
_exptl_crystal_F_000     256
_exptl_absorpt_coefficient_mu     0.082
_exptl_absorpt_correction_type     integration
_exptl_absorpt_process_details     '(X-RED32; Stoe & Cie, 2002)'
_exptl_absorpt_correction_T_min     0.9662
_exptl_absorpt_correction_T_max     0.9793
_exptl_special_details
;
;
_diffrn_ambient_temperature     296
_diffrn_radiation_type     MoK\a
_diffrn_radiation_wavelength     0.71073
_diffrn_radiation_source     'fine-focus sealed tube'
_diffrn_radiation_monochromator     graphite
_diffrn_measurement_device_type     'Stoe IPDS II'
_diffrn_measurement_method     'rotation method'
_diffrn_detector_area_resol_mean     6.67
_diffrn_reflns_number     8683
_diffrn_reflns_av_R_equivalents     0.0416
_diffrn_reflns_av_sigmaI/netI     0.0260
_diffrn_reflns_theta_min     1.60
_diffrn_reflns_theta_max     26.50
_diffrn_reflns_theta_full     26.50
_diffrn_measured_fraction_theta_max     1.000
_diffrn_measured_fraction_theta_full     1.000
_diffrn_reflns_limit_h_min     -7
_diffrn_reflns_limit_h_max     7
_diffrn_reflns_limit_k_min     -11
_diffrn_reflns_limit_k_max     11
_diffrn_reflns_limit_l_min     -15
_diffrn_reflns_limit_l_max     15
_diffrn_standards_number     ?
_diffrn_standards_interval_count     ?
_diffrn_standards_interval_time     ?
_diffrn_standards_decay_%     ?
_refine_special_details
;
Refinement of <i>F</i>^2^ against ALL reflections. The weighted <i>R</i>-factor
<i>wR</i> and goodness of fit <i>S</i> are based on <i>F</i>^2^, conventional
<i>R</i>-factors <i>R</i> are based on <i>F</i>, with <i>F</i> set to zero for
negative <i>F</i>^2^. The threshold expression of <i>F</i>^2^ >
\s(<i>F</i>^2^) is used only for calculating <i>R</i>-factors(gt) <i>etc</i>.
and is not relevant to the choice of reflections for refinement.
<i>R</i>-factors based on <i>F</i>^2^ are statistically about twice as large
as those based on <i>F</i>, and <i>R</i>- factors based on ALL data will be
even larger.
;
_reflns_number_total     2668
_reflns_number_gt     1896
_reflns_threshold_expression     I>2\s(I)
_refine_ls_structure_factor_coef     Fsqd
_refine_ls_matrix_type     full
_refine_ls_R_factor_all     0.0728
_refine_ls_R_factor_gt     0.0507
_refine_ls_wR_factor_gt     0.1354
_refine_ls_wR_factor_ref     0.1480
_refine_ls_goodness_of_fit_ref     1.033
_refine_ls_restrained_S_all     1.081
_refine_ls_number_reflns     2668
_refine_ls_number_parameters     191
_refine_ls_number_restraints     28
_refine_ls_hydrogen_treatment     mixed
_refine_ls_weighting_scheme     calc
_refine_ls_weighting_details
         'calc w=1/[\s^2^(Fo^2^)+(0.0674P)^2^+0.1042P] where P=(Fo^2^+2Fc^2^)/3'
_atom_sites_solution_hydrogens     geom
_atom_sites_solution_primary     direct
_atom_sites_solution_secondary     difmap
_refine_ls_shift/su_max     0.001
_refine_ls_shift/su_mean     0.001
_refine_diff_density_max     0.241
_refine_diff_density_min     -0.131
_refine_ls_extinction_method     'SHELXL97 (Sheldrick, 2008)'
_refine_ls_extinction_coef     0.030(7)
_refine_ls_extinction_expression
                                  'Fc^*^=kFc[1+0.001xFc^2^\l^3^/sin(2\q)]^-1/4^'
loop_
    _atom_type_symbol
    _atom_type_description
    _atom_type_scat_dispersion_real
    _atom_type_scat_dispersion_imag
    _atom_type_scat_source
    'C' 'C' 0.0033 0.0016
                         'International Tables Vol C Tables 4.2.6.8 and 6.1.1.4'
    'H' 'H' 0.0000 0.0000
                         'International Tables Vol C Tables 4.2.6.8 and 6.1.1.4'
    'N' 'N' 0.0061 0.0033
                         'International Tables Vol C Tables 4.2.6.8 and 6.1.1.4'
    'O' 'O' 0.0106 0.0060
                         'International Tables Vol C Tables 4.2.6.8 and 6.1.1.4'
_computing_data_collection     'X-AREA (Stoe & Cie, 2002)'
_computing_cell_refinement     'X-AREA (Stoe & Cie, 2002)'
_computing_data_reduction     'X-RED32 (Stoe & Cie, 2002)'
_computing_structure_solution     'SHELXS97 (Sheldrick, 2008)'
_computing_structure_refinement     'SHELXL97 (Sheldrick, 2008)'
_computing_molecular_graphics     'ORTEP-3 for Windows (Farrugia, 1997)'
_computing_publication_material     'WinGX (Farrugia, 1999)'
loop_
    _atom_site_type_symbol
    _atom_site_label
    _atom_site_fract_x
    _atom_site_fract_y
    _atom_site_fract_z
    _atom_site_U_iso_or_equiv
    _atom_site_adp_type
    _atom_site_calc_flag
    _atom_site_refinement_flags
    _atom_site_occupancy
    _atom_site_disorder_assembly
    _atom_site_disorder_group
    C C1 0.5280(3) 0.5619(2) 0.34375(15) 0.0590(5) Uani d . 1 . .
    C C2 0.3189(3) 0.5824(2) 0.40019(14) 0.0557(4) Uani d . 1 . .
    C C3 0.2107(3) 0.7228(2) 0.45769(15) 0.0583(5) Uani d . 1 . .
    C C4 0.3058(3) 0.8430(2) 0.45564(17) 0.0664(5) Uani d . 1 . .
    H H4 0.2322 0.9372 0.4932 0.080 Uiso calc R 1 . .
    C C5 0.5101(4) 0.8250(2) 0.39809(18) 0.0717(6) Uani d . 1 . .
    H H5 0.5719 0.9076 0.3964 0.086 Uiso calc R 1 . .
    C C6 0.6212(4) 0.6859(2) 0.34379(17) 0.0700(5) Uani d . 1 . .
    H H6 0.7600 0.6736 0.3065 0.084 Uiso calc R 1 . .
    C C7 0.6472(3) 0.4135(2) 0.28805(15) 0.0636(5) Uani d . 1 A .
    H H7 0.7913 0.3996 0.2554 0.076 Uiso calc R 1 . .
    C C8 0.6932(3) 0.1541(2) 0.23042(15) 0.0629(5) Uani d . 1 A .
    C C9 0.9261(4) 0.0745(3) 0.24457(18) 0.0752(6) Uani d . 1 . .
    H H9 1.0026 0.1169 0.2892 0.090 Uiso calc R 1 . .
    C C10 1.0450(4) -0.0671(3) 0.1929(2) 0.0914(8) Uani d . 1 A .
    H H10 1.2010 -0.1202 0.2041 0.110 Uiso calc R 1 . .
    C C11 0.9377(5) -0.1323(3) 0.1246(2) 0.0994(8) Uani d D 1 . .
    C C12 0.7038(5) -0.0553(3) 0.1148(2) 0.0949(8) Uani d . 1 A .
    H H12 0.6263 -0.0994 0.0718 0.114 Uiso calc R 1 . .
    C C13 0.5816(4) 0.0857(3) 0.16706(18) 0.0789(6) Uani d . 1 . .
    H H13 0.4233 0.1347 0.1595 0.095 Uiso calc R 1 A .
    C C14A 1.0861(17) -0.2683(8) 0.0432(7) 0.120(3) Uani d PDU 0.587(11) A 1
    H H14A 0.9952 -0.2714 -0.0153 0.144 Uiso calc PR 0.587(11) A 1
    H H14B 1.2235 -0.2474 0.0164 0.144 Uiso calc PR 0.587(11) A 1
    C C15A 1.1473(16) -0.4208(9) 0.1053(5) 0.143(3) Uani d PDU 0.587(11) A 1
    H H15A 1.2155 -0.5112 0.0597 0.214 Uiso calc PR 0.587(11) A 1
    H H15B 1.0107 -0.4296 0.1409 0.214 Uiso calc PR 0.587(11) A 1
    H H15C 1.2558 -0.4216 0.1561 0.214 Uiso calc PR 0.587(11) A 1
    C C14B 1.0391(18) -0.3057(11) 0.0870(10) 0.116(4) Uani d PDU 0.413(11) A 2
    H H14C 1.0239 -0.3787 0.1441 0.139 Uiso calc PR 0.413(11) A 2
    H H14D 0.9493 -0.3172 0.0303 0.139 Uiso calc PR 0.413(11) A 2
    C C15B 1.273(2) -0.3543(17) 0.0517(11) 0.164(5) Uani d PDU 0.413(11) A 2
    H H15D 1.2997 -0.4273 -0.0053 0.246 Uiso calc PR 0.413(11) A 2
    H H15E 1.3686 -0.4085 0.1082 0.246 Uiso calc PR 0.413(11) A 2
    H H15F 1.3090 -0.2601 0.0282 0.246 Uiso calc PR 0.413(11) A 2
    N N1 0.5630(3) 0.30067(18) 0.28177(13) 0.0637(4) Uani d . 1 . .
    O O1 0.2152(2) 0.46864(15) 0.40254(11) 0.0659(4) Uani d . 1 . .
    O O2 0.0118(2) 0.74271(17) 0.51685(13) 0.0749(5) Uani d . 1 . .
    H H1 0.314(5) 0.386(3) 0.358(2) 0.099(8) Uiso d . 1 . .
    H H2 -0.027(5) 0.655(4) 0.515(2) 0.111(9) Uiso d . 1 . .
loop_
    _atom_site_aniso_label
    _atom_site_aniso_U_11
    _atom_site_aniso_U_22
    _atom_site_aniso_U_33
    _atom_site_aniso_U_12
    _atom_site_aniso_U_13
    _atom_site_aniso_U_23
    C1 0.0606(11) 0.0534(10) 0.0622(11) -0.0192(8) -0.0047(9) 0.0012(8)
    C2 0.0577(10) 0.0463(9) 0.0641(11) -0.0189(8) -0.0078(8) -0.0009(7)
    C3 0.0546(10) 0.0491(9) 0.0695(12) -0.0150(8) -0.0065(8) -0.0049(8)
    C4 0.0681(12) 0.0502(10) 0.0818(13) -0.0197(9) -0.0128(10) -0.0079(9)
    C5 0.0766(13) 0.0580(11) 0.0896(15) -0.0339(10) -0.0112(11) 0.0003(10)
    C6 0.0674(12) 0.0667(12) 0.0807(14) -0.0301(10) -0.0005(10) 0.0004(10)
    C7 0.0628(11) 0.0606(11) 0.0638(12) -0.0185(9) 0.0036(9) -0.0008(9)
    C8 0.0712(12) 0.0564(10) 0.0585(11) -0.0195(9) 0.0014(9) -0.0034(8)
    C9 0.0736(13) 0.0669(12) 0.0793(14) -0.0156(10) -0.0063(10) -0.0143(10)
    C10 0.0826(16) 0.0733(14) 0.1042(19) -0.0078(12) -0.0029(13) -0.0206(13)
    C11 0.112(2) 0.0714(14) 0.104(2) -0.0159(14) -0.0015(15) -0.0307(13)
    C12 0.117(2) 0.0750(15) 0.0955(18) -0.0321(15) -0.0172(15) -0.0207(13)
    C13 0.0826(15) 0.0695(13) 0.0861(15) -0.0265(11) -0.0127(12) -0.0062(11)
    C14A 0.144(6) 0.085(4) 0.129(5) -0.042(4) 0.014(4) 0.013(3)
    C15A 0.182(7) 0.098(5) 0.114(4) -0.007(4) 0.007(4) -0.021(3)
    C14B 0.137(6) 0.059(5) 0.136(7) -0.016(4) 0.034(5) -0.044(5)
    C15B 0.156(8) 0.135(7) 0.185(9) -0.036(6) 0.038(7) -0.029(6)
    N1 0.0668(10) 0.0559(9) 0.0655(10) -0.0181(7) 0.0016(7) -0.0054(7)
    O1 0.0642(8) 0.0517(7) 0.0840(10) -0.0234(6) 0.0090(7) -0.0149(6)
    O2 0.0646(9) 0.0587(8) 0.1033(12) -0.0236(7) 0.0119(7) -0.0265(7)
_geom_special_details
;
All e.s.d.'s (except the e.s.d. in the dihedral angle between two l.s. planes)
are estimated using the full covariance matrix. The cell e.s.d.'s are taken
into account individually in the estimation of e.s.d.'s in distances, angles
and torsion angles; correlations between e.s.d.'s in cell parameters are only
used when they are defined by crystal symmetry. An approximate (isotropic)
treatment of cell e.s.d.'s is used for estimating e.s.d.'s involving l.s.
planes.
;
loop_
    _geom_bond_atom_site_label_1
    _geom_bond_atom_site_label_2
    _geom_bond_site_symmetry_2
    _geom_bond_distance
    _geom_bond_publ_flag
    C1 C2 . 1.399(3) ?
    C1 C6 . 1.399(3) ?
    C1 C7 . 1.445(3) ?
    C2 O1 . 1.361(2) ?
    C2 C3 . 1.395(2) ?
    C3 O2 . 1.364(2) ?
    C3 C4 . 1.375(3) ?
    C4 C5 . 1.385(3) ?
    C4 H4 . 0.93 ?
    C5 C6 . 1.367(3) ?
    C5 H5 . 0.93 ?
    C6 H6 . 0.93 ?
    C7 N1 . 1.278(2) ?
    C7 H7 . 0.93 ?
    C8 C13 . 1.378(3) ?
    C8 C9 . 1.382(3) ?
    C8 N1 . 1.419(2) ?
    C9 C10 . 1.375(3) ?
    C9 H9 . 0.93 ?
    C10 C11 . 1.383(4) ?
    C10 H10 . 0.93 ?
    C11 C12 . 1.376(4) ?
    C11 C14B . 1.514(7) ?
    C11 C14A . 1.603(8) ?
    C12 C13 . 1.379(3) ?
    C12 H12 . 0.93 ?
    C13 H13 . 0.93 ?
    C14A C15A . 1.464(11) ?
    C14A H14A . 0.97 ?
    C14A H14B . 0.97 ?
    C15A H15A . 0.96 ?
    C15A H15B . 0.96 ?
    C15A H15C . 0.96 ?
    C14B C15B . 1.405(15) ?
    C14B H14C . 0.97 ?
    C14B H14D . 0.97 ?
    C15B H15D . 0.96 ?
    C15B H15E . 0.96 ?
    C15B H15F . 0.96 ?
    O1 H1 . 0.95(3) ?
    O2 H2 . 0.88(3) ?
loop_
    _geom_angle_atom_site_label_1
    _geom_angle_atom_site_label_2
    _geom_angle_atom_site_label_3
    _geom_angle_site_symmetry_1
    _geom_angle_site_symmetry_3
    _geom_angle
    _geom_angle_publ_flag
    C2 C1 C6 . . 118.93(17) ?
    C2 C1 C7 . . 120.31(17) ?
    C6 C1 C7 . . 120.76(18) ?
    O1 C2 C3 . . 117.70(17) ?
    O1 C2 C1 . . 122.45(16) ?
    C3 C2 C1 . . 119.85(16) ?
    O2 C3 C4 . . 119.15(17) ?
    O2 C3 C2 . . 121.02(16) ?
    C4 C3 C2 . . 119.83(18) ?
    C3 C4 C5 . . 120.55(18) ?
    C3 C4 H4 . . 119.7 ?
    C5 C4 H4 . . 119.7 ?
    C6 C5 C4 . . 120.14(19) ?
    C6 C5 H5 . . 119.9 ?
    C4 C5 H5 . . 119.9 ?
    C5 C6 C1 . . 120.7(2) ?
    C5 C6 H6 . . 119.7 ?
    C1 C6 H6 . . 119.7 ?
    N1 C7 C1 . . 122.76(18) ?
    N1 C7 H7 . . 118.6 ?
    C1 C7 H7 . . 118.6 ?
    C13 C8 C9 . . 118.79(18) ?
    C13 C8 N1 . . 118.77(19) ?
    C9 C8 N1 . . 122.40(18) ?
    C10 C9 C8 . . 120.3(2) ?
    C10 C9 H9 . . 119.9 ?
    C8 C9 H9 . . 119.9 ?
    C9 C10 C11 . . 121.5(2) ?
    C9 C10 H10 . . 119.3 ?
    C11 C10 H10 . . 119.3 ?
    C12 C11 C10 . . 117.4(2) ?
    C12 C11 C14B . . 116.2(5) ?
    C10 C11 C14B . . 123.6(5) ?
    C12 C11 C14A . . 120.4(4) ?
    C10 C11 C14A . . 121.0(4) ?
    C11 C12 C13 . . 121.7(2) ?
    C11 C12 H12 . . 119.2 ?
    C13 C12 H12 . . 119.2 ?
    C8 C13 C12 . . 120.2(2) ?
    C8 C13 H13 . . 119.9 ?
    C12 C13 H13 . . 119.9 ?
    C15A C14A C11 . . 104.1(6) ?
    C15A C14A H14A . . 110.9 ?
    C11 C14A H14A . . 110.9 ?
    C15A C14A H14B . . 110.9 ?
    C11 C14A H14B . . 110.9 ?
    H14A C14A H14B . . 109.0 ?
    C14A C15A H15A . . 109.5 ?
    C14A C15A H15B . . 109.5 ?
    H15A C15A H15B . . 109.5 ?
    C14A C15A H15C . . 109.5 ?
    H15A C15A H15C . . 109.5 ?
    H15B C15A H15C . . 109.5 ?
    C15B C14B C11 . . 114.5(9) ?
    C15B C14B H14C . . 108.6 ?
    C11 C14B H14C . . 108.6 ?
    C15B C14B H14D . . 108.6 ?
    C11 C14B H14D . . 108.6 ?
    H14C C14B H14D . . 107.6 ?
    C14B C15B H15D . . 109.5 ?
    C14B C15B H15E . . 109.5 ?
    H15D C15B H15E . . 109.5 ?
    C14B C15B H15F . . 109.5 ?
    H15D C15B H15F . . 109.5 ?
    H15E C15B H15F . . 109.5 ?
    C7 N1 C8 . . 120.19(17) ?
    C2 O1 H1 . . 103.8(15) ?
    C3 O2 H2 . . 111.0(18) ?
loop_
    _geom_torsion_atom_site_label_1
    _geom_torsion_atom_site_label_2
    _geom_torsion_atom_site_label_3
    _geom_torsion_atom_site_label_4
    _geom_torsion_site_symmetry_1
    _geom_torsion_site_symmetry_2
    _geom_torsion_site_symmetry_3
    _geom_torsion_site_symmetry_4
    _geom_torsion
    _geom_torsion_publ_flag
    C6 C1 C2 O1 . . . . 178.84(17) ?
    C7 C1 C2 O1 . . . . -2.3(3) ?
    C6 C1 C2 C3 . . . . -1.9(3) ?
    C7 C1 C2 C3 . . . . 177.02(17) ?
    O1 C2 C3 O2 . . . . 2.1(3) ?
    C1 C2 C3 O2 . . . . -177.26(17) ?
    O1 C2 C3 C4 . . . . -178.37(17) ?
    C1 C2 C3 C4 . . . . 2.3(3) ?
    O2 C3 C4 C5 . . . . 178.65(18) ?
    C2 C3 C4 C5 . . . . -0.9(3) ?
    C3 C4 C5 C6 . . . . -0.9(3) ?
    C4 C5 C6 C1 . . . . 1.4(3) ?
    C2 C1 C6 C5 . . . . 0.0(3) ?
    C7 C1 C6 C5 . . . . -178.83(18) ?
    C2 C1 C7 N1 . . . . 4.6(3) ?
    C6 C1 C7 N1 . . . . -176.53(19) ?
    C13 C8 C9 C10 . . . . 2.5(3) ?
    N1 C8 C9 C10 . . . . -179.9(2) ?
    C8 C9 C10 C11 . . . . 1.1(4) ?
    C9 C10 C11 C12 . . . . -3.7(4) ?
    C9 C10 C11 C14B . . . . -164.1(6) ?
    C9 C10 C11 C14A . . . . 164.1(4) ?
    C10 C11 C12 C13 . . . . 2.8(4) ?
    C14B C11 C12 C13 . . . . 164.7(6) ?
    C14A C11 C12 C13 . . . . -165.0(4) ?
    C9 C8 C13 C12 . . . . -3.3(3) ?
    N1 C8 C13 C12 . . . . 179.0(2) ?
    C11 C12 C13 C8 . . . . 0.6(4) ?
    C12 C11 C14A C15A . . . . -109.9(7) ?
    C10 C11 C14A C15A . . . . 82.7(8) ?
    C14B C11 C14A C15A . . . . -21.5(12) ?
    C12 C11 C14B C15B . . . . 151.7(11) ?
    C10 C11 C14B C15B . . . . -47.7(16) ?
    C14A C11 C14B C15B . . . . 45.5(13) ?
    C1 C7 N1 C8 . . . . -176.85(17) ?
    C13 C8 N1 C7 . . . . -139.4(2) ?
    C9 C8 N1 C7 . . . . 43.0(3) ?
loop_
    _geom_hbond_atom_site_label_D
    _geom_hbond_atom_site_label_H
    _geom_hbond_atom_site_label_A
    _geom_hbond_site_symmetry_A
    _geom_hbond_distance_DH
    _geom_hbond_distance_HA
    _geom_hbond_distance_DA
    _geom_hbond_angle_DHA
    O1 H1 N1 . 0.95(3) 1.72(3) 2.596(2) 152(2)
    O2 H2 O1 . 0.88(3) 2.29(3) 2.7307(19) 111(2)
    O2 H2 O1 2_566 0.88(3) 2.06(3) 2.818(2) 143(2)
data_global
_journal_date_recd_electronic     2009-07-21
_journal_date_accepted     2009-07-28
_journal_name_full     'Acta Crystallographica, Section E'
_journal_year     2009
_journal_volume     65
_journal_issue      8
_journal_page_first     o2055
_journal_page_last     o2055
_journal_paper_category     QO
_journal_coeditor_code     CI2862
_publ_contact_author_name     'Orhan B\"uy\"ukg\"ung\"or'
_publ_contact_author_address
;
Department of Physics
Ondokuz Mayis University
TR-55139
Samsun
Turkey
;
_publ_contact_author_email     'zeynep.kelesoglu@omu.edu.tr'
_publ_contact_author_fax     '++90(362) 4576081'
_publ_contact_author_phone     '++90(362) 3121919 ext 5054'
_publ_section_title
;
3-[(<i>E</i>)-(4-Ethylphenyl)iminomethyl]benzene-1,2-diol
;
loop_
    _publ_author_name
    _publ_author_address
    'Kele\,so\<glu, Zeynep'
;
Department of Physics
Ondokuz May\?is University
TR-55139 Samsun
Turkey
;
    'B\"uy\"ukg\"ung\"or, Orhan'
;
Department of Physics
Ondokuz May\?is University
TR-55139 Samsun
Turkey
;
    'Albayrak, \,Ci\<gdem'
;
Sinop University
Sinop Faculty of Education
Sinop
Turkey
;
    'Odaba\,so\<glu, Mustafa'
;
Pamukkale University
Denizli Technical Vocational School
Denizli
Turkey
;
