# Supplementary material for: 3-[(E)-(4-Ethyl­phen­yl)imino­meth­yl]benzene-1,2-diol
Source: Acta Crystallogr Sect E Struct Rep Online. 2009 Jul 31;65(Pt 8):o2055. doi: 10.1107/S1600536809029924 (PMC2977215; doi:10.1107/S1600536809029924)
Supplement: Supplementary file 2 [file e-65-o2055-Isup2.hkl]

#
# h,k,l, Fc-squared, Fo-squared, sigma(Fo-squared) and status flag
#
data_I
_shelx_title ' TEST STRUCTURE D:\DATA\ZEYNEP1_DENE\ZEYNEP1'
_shelx_refln_list_code          4
_shelx_F_calc_maximum      103.89
_exptl_crystal_F_000       256.00
_reflns_d_resolution_high  0.7965
 
loop_
 _symmetry_equiv_pos_as_xyz
 'x, y, z'
 '-x, -y, -z'
 
_cell_length_a     6.1893
_cell_length_b     8.7704
_cell_length_c    12.7605
_cell_angle_alpha  87.326
_cell_angle_beta   86.397
_cell_angle_gamma  69.394
 
_shelx_F_squared_multiplier     1.000
 
loop_
 _refln_index_h
 _refln_index_k
 _refln_index_l
 _refln_F_squared_calc
 _refln_F_squared_meas
 _refln_F_squared_sigma
 _refln_observed_status
   1   0   0       38.51       27.42      0.65 o
   2   0   0       76.07       78.82      1.17 o
   3   0   0      236.58      224.56      3.56 o
   4   0   0       67.05       67.27      1.32 o
   5   0   0        0.71        0.91      0.35 o
   6   0   0        2.58        3.17      0.52 o
   7   0   0        1.32        0.83      0.60 o
  -6   1   0        1.97        1.54      0.38 o
  -5   1   0       18.58       17.14      0.58 o
  -4   1   0       11.37       11.06      0.39 o
  -3   1   0       46.03       56.40      1.30 o
  -2   1   0      257.45      235.50      4.48 o
  -1   1   0      353.91      331.10      8.84 o
   0   1   0        7.02        5.94      0.62 o
   1   1   0     3091.02     3048.91     37.98 o
   2   1   0      276.16      278.50      4.44 o
   3   1   0       79.43       85.92      1.49 o
   4   1   0       12.19       11.91      0.48 o
   5   1   0        2.76        2.68      0.52 o
   6   1   0        4.76        4.24      0.59 o
   7   1   0        8.45        5.78      0.83 o
  -6   2   0        0.08        0.47      0.39 o
  -5   2   0       13.63       14.67      0.59 o
  -4   2   0        5.19        4.19      0.37 o
  -3   2   0        9.51        8.11      0.44 o
  -2   2   0      140.20      126.07      4.03 o
  -1   2   0       20.07       18.29      0.58 o
   0   2   0       22.71       29.56      0.53 o
   1   2   0       35.70       35.64      0.88 o
   2   2   0      343.72      359.48      2.33 o
   3   2   0       32.37       33.12      0.69 o
   4   2   0        5.85        5.55      0.71 o
   5   2   0        1.17        2.22      0.72 o
   6   2   0        1.06        2.03      0.77 o
   7   2   0        2.75        2.58      0.60 o
  -6   3   0        1.03        1.08      0.37 o
  -5   3   0       29.93       27.63      1.66 o
  -4   3   0       73.88       79.16      3.03 o
  -3   3   0        4.13        4.04      0.31 o
  -2   3   0      120.21      112.93      3.72 o
  -1   3   0        0.49        0.97      0.35 o
   0   3   0       33.88       33.52      0.46 o
   1   3   0       84.57       76.90      0.86 o
   2   3   0       10.38       11.63      0.65 o
   3   3   0      141.19      133.51      1.31 o
   4   3   0        8.82        9.98      0.60 o
   5   3   0        0.02        0.75      0.70 o
   6   3   0        6.10        4.69      0.74 o
   7   3   0        0.01        0.05      0.57 o
  -5   4   0        2.29        2.73      0.38 o
  -4   4   0       67.31       68.09      3.14 o
  -3   4   0       92.90       99.22      2.93 o
  -2   4   0       75.77       76.77      2.63 o
  -1   4   0      148.01      134.84      4.07 o
   0   4   0       36.41       42.36      0.52 o
   1   4   0       88.13       87.92      1.17 o
   2   4   0      427.48      445.30      5.39 o
   3   4   0       10.42        9.84      0.65 o
   4   4   0       38.53       38.88      0.88 o
   5   4   0      348.41      381.26      1.81 o
   6   4   0        0.36        0.96      0.70 o
   7   4   0        0.02       -0.08      0.74 o
  -5   5   0        7.06        6.59      0.56 o
  -4   5   0        2.15        2.30      0.32 o
  -3   5   0       18.90       19.90      0.91 o
  -2   5   0       64.42       62.43      1.83 o
  -1   5   0       11.53       12.08      0.38 o
   0   5   0      181.80      191.60      2.53 o
   1   5   0      119.87      110.72      0.72 o
   2   5   0        2.18        3.67      0.52 o
   3   5   0      233.54      245.99      1.19 o
   4   5   0        4.06        3.10      0.64 o
   5   5   0       53.42       59.66      2.46 o
   6   5   0       65.66       62.93      0.98 o
   7   5   0        0.34        0.73      0.76 o
  -4   6   0        0.07        0.22      0.37 o
  -3   6   0        6.93        7.07      0.42 o
  -2   6   0       29.10       26.84      1.08 o
  -1   6   0       18.92       18.48      0.72 o
   0   6   0       63.36       65.14      1.16 o
   1   6   0       62.85       63.91      0.51 o
   2   6   0        4.39        4.98      0.40 o
   3   6   0       17.71       18.17      0.93 o
   4   6   0        0.37        0.68      0.57 o
   5   6   0        5.43        4.71      0.68 o
   6   6   0        2.86        3.12      0.68 o
   7   6   0        0.70        0.42      0.75 o
  -3   7   0        0.15        0.28      0.32 o
  -2   7   0        2.64        3.51      0.39 o
  -1   7   0        0.27        0.84      0.37 o
   0   7   0       85.60       89.08      1.91 o
   1   7   0      110.87      114.41      2.87 o
   2   7   0        0.23        0.83      0.40 o
   3   7   0        6.95        7.26      0.42 o
   4   7   0       11.01       10.20      0.58 o
   5   7   0        3.47        4.23      0.64 o
   6   7   0        0.00        0.20      0.79 o
   7   7   0        0.06        0.82      0.94 o
  -3   8   0        3.73        4.23      0.43 o
  -2   8   0        0.08        0.70      0.40 o
  -1   8   0        2.23        1.74      0.35 o
   0   8   0       34.71       31.70      1.47 o
   1   8   0      210.94      218.95      6.25 o
   2   8   0       12.51       12.93      0.44 o
   3   8   0        7.65        8.57      0.59 o
   4   8   0        3.67        4.13      0.60 o
   5   8   0        2.23        2.54      0.60 o
   6   8   0        0.70        1.01      1.04 o
  -1   9   0        1.95        2.19      0.43 o
   0   9   0       13.68       12.36      0.99 o
   1   9   0       13.01       11.32      0.43 o
   2   9   0        1.18        2.00      0.42 o
   3   9   0        6.77        6.60      0.41 o
   4   9   0        0.67        0.60      0.43 o
   5   9   0        0.22        0.49      0.51 o
   6   9   0        2.07        2.53      0.72 o
   0  10   0        1.32        1.91      0.44 o
   1  10   0        2.55        3.07      0.42 o
   2  10   0        0.04        0.57      0.47 o
   3  10   0        9.17        9.55      0.68 o
   4  10   0        6.45        6.06      0.73 o
   5  10   0        0.02       -0.10      0.60 o
  -5 -10   1        0.00        0.21      0.50 o
  -4 -10   1        7.20        6.42      0.59 o
  -3 -10   1        2.86        2.91      0.57 o
  -2 -10   1        2.87        3.41      0.53 o
  -1 -10   1        0.01        0.10      0.52 o
   0 -10   1        0.31        1.20      0.40 o
  -6  -9   1        2.19        2.14      0.61 o
  -5  -9   1        0.79        0.13      0.44 o
  -4  -9   1       10.87        9.19      0.58 o
  -3  -9   1       10.10       10.51      0.59 o
  -2  -9   1        6.59        6.61      0.44 o
  -1  -9   1        3.96        3.63      0.50 o
   0  -9   1        2.31        2.46      0.42 o
   1  -9   1        0.23       -0.31      0.48 o
  -6  -8   1        0.67        0.91      0.74 o
  -5  -8   1        3.99        4.46      0.88 o
  -4  -8   1       21.47       20.52      0.53 o
  -3  -8   1       26.20       24.89      1.01 o
  -2  -8   1        1.39        1.88      0.40 o
  -1  -8   1       86.50       89.92      2.55 o
   0  -8   1        0.35        0.32      0.54 o
   1  -8   1        0.73        1.10      0.36 o
   2  -8   1        1.41        2.12      0.39 o
  -7  -7   1        0.19       -0.26      0.76 o
  -6  -7   1        0.03        0.43      0.87 o
  -5  -7   1        1.71        3.36      0.60 o
  -4  -7   1        1.34        1.77      0.56 o
  -3  -7   1       35.14       31.50      0.78 o
  -2  -7   1        5.23        6.86      0.38 o
  -1  -7   1       74.44       76.72      0.58 o
   0  -7   1       56.14       57.90      1.39 o
   1  -7   1        8.37        9.34      0.54 o
   2  -7   1        5.88        6.16      0.35 o
   3  -7   1        0.08        0.67      0.34 o
  -7  -6   1        0.01       -0.05      0.75 o
  -6  -6   1        5.35        5.32      0.74 o
  -5  -6   1        4.61        5.41      0.69 o
  -4  -6   1        0.50        1.38      0.59 o
  -3  -6   1       57.59       60.59      0.65 o
  -2  -6   1       23.42       25.33      0.43 o
  -1  -6   1       26.22       24.77      1.00 o
   0  -6   1        7.10        6.88      0.40 o
   1  -6   1       33.26       32.68      1.95 o
   2  -6   1        1.40        2.39      0.32 o
   3  -6   1        0.03       -0.09      0.32 o
   4  -6   1        0.17        0.35      0.34 o
  -7  -5   1        5.11        3.94      0.81 o
  -6  -5   1       17.33       19.38      0.80 o
  -5  -5   1      107.19      115.24      2.14 o
  -4  -5   1        9.32        9.77      0.86 o
  -3  -5   1       12.04       12.99      0.70 o
  -2  -5   1       44.63       47.14      0.54 o
  -1  -5   1       98.46      102.83      0.76 o
   0  -5   1        3.17        4.65      0.33 o
   1  -5   1        2.51        3.60      0.31 o
   2  -5   1        1.80        1.75      0.31 o
   3  -5   1       44.84       43.06      2.25 o
   4  -5   1        0.06        0.38      0.33 o
   5  -5   1        2.30        2.81      0.43 o
  -7  -4   1        1.14        1.23      0.76 o
  -6  -4   1        0.17       -0.21      0.71 o
  -5  -4   1      171.48      175.99      1.29 o
  -4  -4   1       23.18       21.14      0.85 o
  -3  -4   1        6.15        4.40      0.58 o
  -2  -4   1       66.54       69.45      1.01 o
  -1  -4   1      216.94      212.66      1.02 o
   0  -4   1       88.50       89.37      0.51 o
   1  -4   1      422.89      438.10     13.55 o
   2  -4   1      118.55      121.69      4.34 o
   3  -4   1       50.73       52.09      2.08 o
   4  -4   1       30.57       31.27      1.48 o
   5  -4   1        7.55        6.93      0.56 o
  -7  -3   1        0.31        0.40      0.58 o
  -6  -3   1        0.31        1.05      0.86 o
  -5  -3   1       13.09       15.55      0.77 o
  -4  -3   1        7.25        6.67      0.72 o
  -3  -3   1       11.64       12.86      1.14 o
  -2  -3   1        3.03        2.48      0.59 o
  -1  -3   1      139.58      119.96      0.76 o
   0  -3   1      123.31      124.43      0.85 o
   1  -3   1        0.55        0.30      0.34 o
   2  -3   1      288.75      271.66      8.38 o
   3  -3   1        0.03        0.36      0.30 o
   4  -3   1        1.86        1.58      0.34 o
   5  -3   1        7.01        7.75      0.59 o
   6  -3   1        0.40        0.46      0.40 o
  -7  -2   1        2.64        1.73      0.59 o
  -6  -2   1        2.19        2.16      0.56 o
  -5  -2   1        2.00        2.09      0.73 o
  -4  -2   1       11.75       11.16      0.76 o
  -3  -2   1      135.49      142.31      1.22 o
  -2  -2   1        9.72        6.63      1.11 o
  -1  -2   1      117.13      112.25      1.13 o
   0  -2   1      382.15      357.04      2.36 o
   1  -2   1       33.62       28.83      1.18 o
   2  -2   1       93.03       80.51      2.36 o
   3  -2   1       17.72       20.72      0.48 o
   4  -2   1       11.66       11.51      0.54 o
   5  -2   1        0.40        0.67      0.33 o
   6  -2   1        0.08        0.41      0.35 o
  -7  -1   1        0.30        0.49      0.60 o
  -6  -1   1        1.70        1.19      0.58 o
  -5  -1   1        1.88        2.32      0.62 o
  -4  -1   1       35.06       40.64      0.69 o
  -3  -1   1      221.12      234.17      1.48 o
  -2  -1   1      131.79      111.03      1.37 o
  -1  -1   1     1881.98     1869.96     43.88 o
   0  -1   1      733.27      742.84     13.27 o
   1  -1   1      132.04      107.79      2.86 o
   2  -1   1        1.36        1.59      0.34 o
   3  -1   1       29.72       27.95      0.79 o
   4  -1   1       16.91       17.88      0.62 o
   5  -1   1        8.01        9.29      0.37 o
   6  -1   1        0.46        0.55      0.39 o
  -7   0   1        0.61        0.53      0.68 o
  -6   0   1        1.80        2.11      0.52 o
  -5   0   1       14.67       13.07      0.41 o
  -4   0   1       54.95       59.80      0.87 o
  -3   0   1      305.83      322.39      6.08 o
  -2   0   1     1039.23      972.62      9.05 o
  -1   0   1        4.91        6.09      0.61 o
   0   0   1     1235.39     1186.89      7.32 o
   1   0   1     1715.69     1772.47     31.70 o
   2   0   1      503.52      477.81      8.27 o
   3   0   1      335.79      346.79      4.80 o
   4   0   1       79.28       85.71      1.45 o
   5   0   1        1.32        2.38      0.42 o
   6   0   1       19.50       18.81      0.89 o
   7   0   1        0.81        0.52      0.50 o
  -6   1   1        1.93        1.88      0.41 o
  -5   1   1        0.19        0.65      0.34 o
  -4   1   1        8.02        8.82      0.38 o
  -3   1   1        0.04       -0.07      0.39 o
  -2   1   1      105.98      108.57      1.48 o
  -1   1   1       33.36       37.41      1.08 o
   0   1   1     1614.25     1658.54     13.87 o
   1   1   1      297.63      262.46      3.16 o
   2   1   1       10.77       16.85      2.35 o
   3   1   1        4.69        6.16      0.57 o
   4   1   1        6.22        7.69      0.54 o
   5   1   1        2.33        1.96      0.46 o
   6   1   1        0.07        0.50      0.48 o
   7   1   1        9.30        7.04      0.57 o
  -6   2   1        0.66        0.63      0.36 o
  -5   2   1       15.72       16.18      1.24 o
  -4   2   1        8.97       10.44      0.59 o
  -3   2   1        5.46        5.85      0.35 o
  -2   2   1      110.65      109.59      2.86 o
  -1   2   1      544.71      489.10     13.22 o
   0   2   1      182.01      150.26      1.41 o
   1   2   1      248.89      247.41      1.49 o
   2   2   1      115.96      104.97      1.17 o
   3   2   1       80.13       86.66      0.76 o
   4   2   1       32.87       37.00      0.63 o
   5   2   1        6.53        6.24      0.67 o
   6   2   1        1.15        2.09      0.62 o
   7   2   1        0.25        0.47      0.52 o
  -6   3   1        0.31        0.79      0.39 o
  -5   3   1       24.04       26.58      1.85 o
  -4   3   1      167.08      165.10      7.33 o
  -3   3   1        5.32        6.19      0.33 o
  -2   3   1        0.00        0.23      0.36 o
  -1   3   1      113.40       98.43      2.95 o
   0   3   1      154.54      177.98      1.60 o
   1   3   1        5.25        4.71      0.56 o
   2   3   1       14.95       16.51      0.62 o
   3   3   1        9.05       11.97      0.80 o
   4   3   1       17.04       18.06      0.54 o
   5   3   1        5.00        5.00      0.60 o
   6   3   1       38.18       37.43      0.88 o
   7   3   1        0.20       -0.36      0.57 o
  -5   4   1        0.00        0.71      0.36 o
  -4   4   1       41.28       47.82      2.45 o
  -3   4   1       12.84       11.90      0.56 o
  -2   4   1       38.84       38.54      1.24 o
  -1   4   1       29.94       29.28      0.87 o
   0   4   1      171.89      174.60      1.93 o
   1   4   1      192.70      193.12      3.29 o
   2   4   1      955.64     1027.63     10.00 o
   3   4   1      320.27      363.31      2.95 o
   4   4   1        0.21        0.43      0.62 o
   5   4   1       55.99       53.78      0.74 o
   6   4   1        0.49        0.44      0.86 o
   7   4   1        0.68       -0.48      0.71 o
  -5   5   1        0.79        1.39      0.41 o
  -4   5   1        1.37        2.90      0.36 o
  -3   5   1        0.88        1.10      0.35 o
  -2   5   1       68.33       64.41      2.24 o
  -1   5   1        0.93        2.72      0.31 o
   0   5   1        6.27        7.09      0.41 o
   1   5   1        0.31        0.55      0.35 o
   2   5   1        2.46        5.09      0.51 o
   3   5   1       60.11       59.47      1.17 o
   4   5   1        2.79        3.16      0.57 o
   5   5   1        5.07        4.46      0.71 o
   6   5   1        0.03        0.12      0.79 o
   7   5   1        0.76        1.31      0.89 o
  -4   6   1        0.08        0.29      0.35 o
  -3   6   1        4.01        4.86      0.62 o
  -2   6   1        0.36        0.45      0.31 o
  -1   6   1        6.60        7.17      0.35 o
   0   6   1        3.57        3.79      0.39 o
   1   6   1        1.53        1.19      0.36 o
   2   6   1        0.42        0.50      0.55 o
   3   6   1       11.51       11.56      0.63 o
   4   6   1       50.63       53.19      0.73 o
   5   6   1        4.58        5.72      0.68 o
   6   6   1        0.24        0.23      0.52 o
   7   6   1        4.56        3.11      0.76 o
  -3   7   1        0.99        1.30      0.34 o
  -2   7   1       12.99       11.88      0.94 o
  -1   7   1        1.64        1.66      0.38 o
   0   7   1       23.14       23.16      0.61 o
   1   7   1       26.89       27.51      0.44 o
   2   7   1       22.73       24.11      0.42 o
   3   7   1        0.54        0.85      0.53 o
   4   7   1       29.67       27.93      0.60 o
   5   7   1        2.37        2.47      0.59 o
   6   7   1        2.37        2.65      0.72 o
   7   7   1        0.23        0.48      0.77 o
  -2   8   1        7.03        6.12      0.53 o
  -1   8   1       13.13       13.18      0.68 o
   0   8   1        3.82        4.37      0.39 o
   1   8   1      119.37      120.00      1.93 o
   2   8   1       20.58       23.43      0.48 o
   3   8   1       20.39       21.53      0.52 o
   4   8   1        6.75        6.51      0.60 o
   5   8   1       11.11       10.35      0.63 o
   6   8   1        0.84        0.98      0.68 o
  -1   9   1        0.10       -0.14      0.37 o
   0   9   1        1.34        2.02      0.36 o
   1   9   1        0.04       -0.16      0.39 o
   2   9   1        4.96        4.91      0.43 o
   3   9   1        4.25        4.93      0.44 o
   4   9   1        2.39        2.91      0.41 o
   5   9   1        0.02        0.30      0.63 o
   6   9   1        0.00        0.65      0.67 o
   0  10   1        4.90        5.11      0.58 o
   1  10   1        0.43        0.76      0.44 o
   2  10   1        0.01        0.04      0.44 o
   3  10   1        2.58        3.79      0.48 o
   4  10   1        0.56        0.50      0.50 o
   5  10   1        0.95        0.90      0.47 o
   3  11   1        3.09        3.22      0.46 o
  -5 -10   2        0.21        0.21      0.51 o
  -4 -10   2        0.04        0.22      0.46 o
  -3 -10   2        0.26       -0.04      0.42 o
  -2 -10   2        6.30        6.55      0.47 o
  -1 -10   2        1.34        1.34      0.46 o
   0 -10   2        0.47        0.72      0.40 o
  -6  -9   2        0.89        1.60      0.62 o
  -5  -9   2        0.10        0.51      0.47 o
  -4  -9   2        2.54        1.73      0.50 o
  -3  -9   2        7.80        8.70      0.45 o
  -2  -9   2        1.36        2.30      0.49 o
  -1  -9   2        8.68        9.26      0.98 o
   0  -9   2       14.79       12.94      0.83 o
   1  -9   2        0.24        0.34      0.38 o
  -6  -8   2        1.93        2.56      0.75 o
  -5  -8   2        1.14        1.27      0.50 o
  -4  -8   2       19.15       17.63      0.47 o
  -3  -8   2       12.34       11.36      0.56 o
  -2  -8   2        6.65        6.57      0.49 o
  -1  -8   2        3.52        4.03      0.84 o
   0  -8   2       41.33       41.61      1.88 o
   1  -8   2        0.17       -0.01      0.35 o
   2  -8   2        2.04        1.52      0.33 o
  -7  -7   2        2.71        0.91      0.77 o
  -6  -7   2        0.73        1.04      0.58 o
  -5  -7   2        5.67        6.18      0.62 o
  -4  -7   2        6.18        5.93      0.48 o
  -3  -7   2       20.51       21.37      1.45 o
  -2  -7   2        3.44        3.51      0.76 o
  -1  -7   2        6.35        7.07      0.52 o
   0  -7   2        4.13        4.52      0.35 o
   1  -7   2       16.38       16.60      1.00 o
   2  -7   2       18.57       18.33      1.14 o
   3  -7   2        1.07        1.14      0.35 o
  -7  -6   2        3.60        1.37      0.92 o
  -6  -6   2        7.33        8.24      0.93 o
  -5  -6   2        1.86        0.95      0.71 o
  -4  -6   2       10.01        9.20      0.61 o
  -3  -6   2       17.53       18.04      0.56 o
  -2  -6   2       46.84       44.18      0.78 o
  -1  -6   2        5.24        5.52      0.47 o
   0  -6   2        0.38        0.89      0.39 o
   1  -6   2        3.15        3.20      0.31 o
   2  -6   2       31.67       33.40      1.61 o
   3  -6   2        1.49        2.59      0.32 o
   4  -6   2        0.05        0.09      0.34 o
  -7  -5   2        5.86        4.52      0.94 o
  -6  -5   2        3.26        4.89      0.75 o
  -5  -5   2        0.20        0.32      0.61 o
  -4  -5   2       65.73       68.16      0.95 o
  -3  -5   2       30.63       36.13      0.77 o
  -2  -5   2      310.95      344.79      6.21 o
  -1  -5   2       24.22       27.85      0.59 o
   0  -5   2       20.53       19.99      0.42 o
   1  -5   2       20.54       18.17      0.65 o
   2  -5   2       16.50       17.52      0.57 o
   3  -5   2        0.46        1.46      0.34 o
   4  -5   2        3.85        4.83      0.37 o
   5  -5   2        1.91        1.24      0.44 o
  -7  -4   2        2.47        1.51      0.59 o
  -6  -4   2        0.98        2.34      0.71 o
  -5  -4   2       62.53       58.23      0.94 o
  -4  -4   2        5.38        4.16      0.86 o
  -3  -4   2        0.06        0.09      0.59 o
  -2  -4   2       94.05       99.64      0.88 o
  -1  -4   2      327.32      358.41      1.25 o
   0  -4   2       83.11       78.34      0.78 o
   1  -4   2      143.23      141.41      5.21 o
   2  -4   2        5.20        7.28      0.40 o
   3  -4   2        5.50        5.97      0.34 o
   4  -4   2       11.59       11.39      0.53 o
   5  -4   2       37.95       39.00      3.05 o
  -7  -3   2        1.27        2.07      0.66 o
  -6  -3   2        0.08       -0.24      0.65 o
  -5  -3   2       14.01       10.59      0.77 o
  -4  -3   2        3.62        3.80      0.71 o
  -3  -3   2        0.58        0.66      0.74 o
  -2  -3   2        2.86        2.89      0.58 o
  -1  -3   2       39.81       40.20      0.59 o
   0  -3   2      105.02       90.09      1.47 o
   1  -3   2       13.91       14.21      0.38 o
   2  -3   2      105.97       99.56      3.15 o
   3  -3   2        6.22        4.97      0.31 o
   4  -3   2        3.34        3.26      0.33 o
   5  -3   2        1.15        1.55      0.35 o
   6  -3   2        4.32        4.66      0.40 o
  -7  -2   2        1.10       -0.03      0.59 o
  -6  -2   2        9.99       10.26      0.60 o
  -5  -2   2        7.16        7.87      0.63 o
  -4  -2   2       30.06       30.20      0.85 o
  -3  -2   2      233.07      224.33      1.46 o
  -2  -2   2      190.72      177.27      1.58 o
  -1  -2   2     3810.32     3870.37     27.51 o
   0  -2   2      418.57      415.28      7.88 o
   1  -2   2      111.72      105.98      3.36 o
   2  -2   2      104.21      106.57      2.16 o
   3  -2   2       50.41       48.89      1.43 o
   4  -2   2        1.14        1.94      0.38 o
   5  -2   2        1.42        1.07      0.33 o
   6  -2   2        0.23        0.99      0.38 o
  -7  -1   2        0.03        0.13      0.63 o
  -6  -1   2       28.73       24.09      1.69 o
  -5  -1   2        3.63        2.14      1.01 o
  -4  -1   2        5.16        5.33      0.60 o
  -3  -1   2      510.97      547.84     11.35 o
  -2  -1   2      202.61      203.24      1.43 o
  -1  -1   2     3975.74     3941.59     42.82 o
   0  -1   2      131.95      120.35      3.01 o
   1  -1   2     2636.58     2511.23     55.61 o
   2  -1   2      495.33      493.92     11.67 o
   3  -1   2      107.93      100.21      2.41 o
   4  -1   2        2.53        2.53      0.37 o
   5  -1   2        0.29        1.08      0.33 o
   6  -1   2        0.30        0.39      0.42 o
  -7   0   2        0.00        0.40      0.61 o
  -6   0   2        2.36        2.47      0.72 o
  -5   0   2        7.28        6.57      0.43 o
  -4   0   2       29.73       28.77      0.66 o
  -3   0   2      230.63      225.37      3.54 o
  -2   0   2      151.39      161.28      2.26 o
  -1   0   2       42.47       40.75      0.87 o
   0   0   2       20.69       18.48      0.85 o
   1   0   2     2366.67     2434.62     19.62 o
   2   0   2      132.17      123.51      1.71 o
   3   0   2      238.16      241.17      3.52 o
   4   0   2      130.03      138.78      1.98 o
   5   0   2        2.82        2.45      0.41 o
   6   0   2        4.53        4.69      0.43 o
   7   0   2        0.14        0.07      0.52 o
  -6   1   2        0.08        0.42      0.42 o
  -5   1   2        1.14        1.94      0.36 o
  -4   1   2        7.01        6.98      0.40 o
  -3   1   2        0.23        1.56      0.36 o
  -2   1   2       14.12       15.40      0.37 o
  -1   1   2        6.48        6.38      0.44 o
   0   1   2      314.40      326.28      1.72 o
   1   1   2      567.91      508.47      6.04 o
   2   1   2        1.22        0.68      0.69 o
   3   1   2       22.10       18.82      0.79 o
   4   1   2        0.83        1.26      0.45 o
   5   1   2        0.32        0.06      0.43 o
   6   1   2        0.00       -0.24      0.45 o
   7   1   2        0.42        0.76      0.50 o
  -6   2   2        0.80        0.92      0.39 o
  -5   2   2        0.18        0.17      0.35 o
  -4   2   2        0.06        0.41      0.37 o
  -3   2   2        3.87        3.53      0.33 o
  -2   2   2        1.01        1.35      0.31 o
  -1   2   2      438.61      416.27     12.87 o
   0   2   2      873.03      840.31      5.87 o
   1   2   2       52.39       62.29      0.84 o
   2   2   2      864.81      858.25      9.69 o
   3   2   2       24.52       19.34      0.73 o
   4   2   2      104.20      101.09      0.76 o
   5   2   2       18.23       21.10      0.59 o
   6   2   2        0.36        1.06      0.47 o
   7   2   2        0.07        0.65      0.51 o
  -6   3   2        8.16        7.47      0.64 o
  -5   3   2        4.78        5.16      0.52 o
  -4   3   2       18.67       19.72      0.91 o
  -3   3   2       21.04       20.23      0.72 o
  -2   3   2       20.87       21.25      0.64 o
  -1   3   2     1867.86     2001.60     59.61 o
   0   3   2        7.70        9.54      0.46 o
   1   3   2       32.53       26.28      0.63 o
   2   3   2      643.05      689.57      6.95 o
   3   3   2       12.36       18.12      0.64 o
   4   3   2       12.90       13.66      0.69 o
   5   3   2        0.94        1.29      0.51 o
   6   3   2       36.80       39.28      2.14 o
   7   3   2        1.57        1.83      0.58 o
  -5   4   2        0.19        0.75      0.39 o
  -4   4   2       51.80       52.18      3.33 o
  -3   4   2      157.38      159.80      5.66 o
  -2   4   2       32.07       26.54      0.82 o
  -1   4   2        1.51        0.54      0.33 o
   0   4   2      609.41      684.10      3.71 o
   1   4   2      115.86      114.46      2.05 o
   2   4   2      273.33      273.68      1.16 o
   3   4   2      101.84      113.08      0.93 o
   4   4   2       11.60        9.93      0.60 o
   5   4   2       69.12       73.38      1.32 o
   6   4   2       72.01       83.84      4.38 o
   7   4   2        0.56        0.51      0.71 o
  -5   5   2        0.04        0.35      0.41 o
  -4   5   2        0.91        0.70      0.32 o
  -3   5   2        1.61        1.47      0.34 o
  -2   5   2        8.29        8.40      0.47 o
  -1   5   2        0.07       -0.06      0.34 o
   0   5   2       95.52       90.24      0.56 o
   1   5   2       59.57       52.03      0.71 o
   2   5   2       11.29       12.13      0.53 o
   3   5   2        4.18        6.03      0.68 o
   4   5   2       14.41       16.34      0.61 o
   5   5   2        7.07        7.63      0.71 o
   6   5   2        4.21        4.06      0.69 o
   7   5   2        2.40        1.03      0.87 o
  -4   6   2        0.46        0.56      0.37 o
  -3   6   2        0.42        1.60      0.31 o
  -2   6   2        1.55        2.55      0.35 o
  -1   6   2       19.52       19.64      0.86 o
   0   6   2        0.39        0.67      0.36 o
   1   6   2      110.71      105.86      0.87 o
   2   6   2        1.56        2.20      0.45 o
   3   6   2        0.11        0.20      0.48 o
   4   6   2       32.54       32.58      1.77 o
   5   6   2        9.31       10.20      0.70 o
   6   6   2        1.65        1.65      0.78 o
   7   6   2        0.51        2.70      0.91 o
  -3   7   2        0.55        0.07      0.45 o
  -2   7   2        4.97        4.08      0.64 o
  -1   7   2       41.94       37.25      1.83 o
   0   7   2        7.28        5.39      0.39 o
   1   7   2       60.10       58.19      1.15 o
   2   7   2       25.95       25.19      0.43 o
   3   7   2        4.12        4.49      0.58 o
   4   7   2       46.23       42.94      1.17 o
   5   7   2        0.25        0.19      0.58 o
   6   7   2        3.33        3.44      0.68 o
   7   7   2        0.00        0.13      0.68 o
  -2   8   2        5.82        4.31      0.62 o
  -1   8   2        0.20        0.70      0.37 o
   0   8   2        6.24        7.24      0.42 o
   1   8   2       16.33       18.57      0.79 o
   2   8   2      139.17      144.01      3.69 o
   3   8   2       29.86       34.87      0.56 o
   4   8   2       16.34       15.02      0.93 o
   5   8   2       23.91       21.37      0.76 o
   6   8   2        0.00        0.40      0.64 o
  -1   9   2        0.07        0.18      0.46 o
   0   9   2        3.33        2.81      0.38 o
   1   9   2        2.83        2.14      0.42 o
   2   9   2        0.68        1.14      0.38 o
   3   9   2       17.52       18.69      0.68 o
   4   9   2        0.36        0.26      0.60 o
   5   9   2        2.07        3.69      0.63 o
   6   9   2        0.01       -0.10      0.67 o
   0  10   2        3.55        4.67      0.54 o
   1  10   2        1.24        1.37      0.66 o
   2  10   2        1.04        1.58      0.46 o
   3  10   2        0.18        0.98      0.43 o
   4  10   2        0.16        0.19      0.48 o
   5  10   2        0.94        0.52      0.46 o
  -4 -10   3        0.02        0.50      0.43 o
  -3 -10   3        2.35        1.57      0.46 o
  -2 -10   3        0.22        0.29      0.44 o
  -1 -10   3        1.27        1.28      0.43 o
   0 -10   3        0.96        0.98      0.39 o
  -6  -9   3        1.09        1.62      0.62 o
  -5  -9   3        1.73        1.86      0.53 o
  -4  -9   3        0.00        0.14      0.46 o
  -3  -9   3        3.40        3.05      0.41 o
  -2  -9   3        0.01        0.35      0.40 o
  -1  -9   3       12.71       12.80      0.80 o
   0  -9   3       31.74       26.37      1.94 o
   1  -9   3        0.53        0.57      0.42 o
  -6  -8   3        3.91        5.50      0.64 o
  -5  -8   3        0.10        0.59      0.49 o
  -4  -8   3       13.45       15.11      0.47 o
  -3  -8   3        0.00        0.09      0.44 o
  -2  -8   3        0.01       -0.06      0.40 o
  -1  -8   3       14.33       14.76      0.51 o
   0  -8   3      108.68      107.69      6.04 o
   1  -8   3       14.48       15.23      0.76 o
   2  -8   3        2.70        3.72      0.41 o
  -7  -7   3        0.00        0.01      0.80 o
  -6  -7   3        4.65        5.39      0.63 o
  -5  -7   3        3.76        4.29      0.50 o
  -4  -7   3        3.03        2.86      0.44 o
  -3  -7   3        7.36        7.19      0.42 o
  -2  -7   3       14.68       14.59      0.49 o
  -1  -7   3        7.97        8.03      0.40 o
   0  -7   3        6.12        6.39      0.42 o
   1  -7   3       13.46       14.97      0.79 o
   2  -7   3        5.05        5.00      0.32 o
   3  -7   3        0.62        0.97      0.34 o
  -7  -6   3        1.72        1.97      0.78 o
  -6  -6   3        1.17        1.68      0.70 o
  -5  -6   3       25.19       26.62      0.91 o
  -4  -6   3        3.75        3.30      0.45 o
  -3  -6   3       16.11       17.38      0.50 o
  -2  -6   3       23.66       23.72      0.52 o
  -1  -6   3       31.66       31.14      0.45 o
   0  -6   3       30.31       32.90      1.10 o
   1  -6   3        0.25        0.06      0.31 o
   2  -6   3       34.04       32.12      0.98 o
   3  -6   3        7.45        6.15      0.37 o
   4  -6   3        1.20        1.02      0.35 o
  -7  -5   3        0.22       -0.26      0.77 o
  -6  -5   3        0.11       -0.30      0.87 o
  -5  -5   3       64.61       69.75      0.98 o
  -4  -5   3      258.52      268.66      2.79 o
  -3  -5   3       13.09       13.41      0.51 o
  -2  -5   3       95.97      103.70      1.11 o
  -1  -5   3        4.36        5.49      0.39 o
   0  -5   3       80.41       78.57      1.03 o
   1  -5   3        0.73        0.46      0.30 o
   2  -5   3       53.23       60.38      2.58 o
   3  -5   3       10.28       12.58      0.81 o
   4  -5   3        4.37        4.82      0.48 o
   5  -5   3        7.98        6.45      0.46 o
  -7  -4   3        0.66        0.23      0.59 o
  -6  -4   3        0.02        0.27      0.86 o
  -5  -4   3        5.75        7.20      0.71 o
  -4  -4   3      137.55      139.89      1.00 o
  -3  -4   3        0.78        1.11      0.63 o
  -2  -4   3       89.61       87.25      0.65 o
  -1  -4   3      183.71      193.25      2.21 o
   0  -4   3        0.03       -0.25      0.33 o
   1  -4   3       21.94       22.30      0.92 o
   2  -4   3       34.98       38.48      1.62 o
   3  -4   3       16.15       17.36      0.56 o
   4  -4   3        9.39       11.90      0.57 o
   5  -4   3       25.40       23.40      1.42 o
  -7  -3   3        0.01       -0.11      0.66 o
  -6  -3   3        0.60        0.76      0.56 o
  -5  -3   3        6.61        6.68      0.89 o
  -4  -3   3        0.77        1.31      0.71 o
  -3  -3   3        2.87        4.18      0.55 o
  -2  -3   3        0.00        0.09      0.45 o
  -1  -3   3      198.88      187.03      2.51 o
   0  -3   3       26.26       24.67      0.72 o
   1  -3   3        2.71        4.97      0.34 o
   2  -3   3       11.06       10.58      0.36 o
   3  -3   3       24.50       26.81      0.85 o
   4  -3   3        0.18        0.93      0.38 o
   5  -3   3       10.13       10.52      0.83 o
   6  -3   3        5.37        4.53      0.47 o
  -7  -2   3        0.59       -0.27      0.60 o
  -6  -2   3       29.19       24.52      0.92 o
  -5  -2   3        9.99       10.77      0.63 o
  -4  -2   3        0.04        1.52      0.90 o
  -3  -2   3        2.73        1.01      0.59 o
  -2  -2   3      136.55      147.06      0.84 o
  -1  -2   3        0.04        0.43      0.49 o
   0  -2   3       26.57       19.86      0.49 o
   1  -2   3       58.54       53.96      1.64 o
   2  -2   3      115.29      114.97      2.64 o
   3  -2   3        5.99        5.90      0.34 o
   4  -2   3        6.87        7.19      0.38 o
   5  -2   3       10.34        8.24      0.45 o
   6  -2   3        0.30        0.83      0.37 o
  -7  -1   3        0.00       -0.37      0.66 o
  -6  -1   3       12.34       10.66      0.71 o
  -5  -1   3        8.44        6.10      0.63 o
  -4  -1   3        8.49        8.98      0.68 o
  -3  -1   3        1.79        1.80      0.42 o
  -2  -1   3       27.58       28.06      0.56 o
  -1  -1   3      123.06      114.34      2.21 o
   0  -1   3    10793.48    12055.71    250.34 o
   1  -1   3     3942.73     3700.40     66.35 o
   2  -1   3       32.24       46.05      1.94 o
   3  -1   3      107.19      122.71      2.70 o
   4  -1   3        6.58        6.31      0.35 o
   5  -1   3       13.93       13.84      0.57 o
   6  -1   3        2.22        1.74      0.43 o
  -7   0   3        0.09       -0.37      0.93 o
  -6   0   3        0.14        0.38      0.56 o
  -5   0   3        3.92        3.24      0.41 o
  -4   0   3       18.51       17.11      0.83 o
  -3   0   3      211.35      236.81      4.54 o
  -2   0   3       31.64       27.92      0.50 o
  -1   0   3       66.13       56.12      2.48 o
   0   0   3      180.74      155.51      1.25 o
   1   0   3     6760.29     6674.34     68.57 o
   2   0   3        3.70       12.87      1.19 o
   3   0   3       16.23       16.76      0.43 o
   4   0   3       28.39       29.31      1.02 o
   5   0   3        1.92        2.29      0.39 o
   6   0   3        0.04       -0.13      0.41 o
   7   0   3        3.56        3.47      0.49 o
  -6   1   3        0.00        0.47      0.41 o
  -5   1   3        1.86        2.60      0.40 o
  -4   1   3        1.75        1.39      0.36 o
  -3   1   3        0.01        0.60      0.39 o
  -2   1   3       11.03       14.19      0.39 o
  -1   1   3      201.96      196.75      8.36 o
   0   1   3       70.64       52.12      0.83 o
   1   1   3      243.69      219.82      1.58 o
   2   1   3        2.73        3.99      0.65 o
   3   1   3       43.25       43.85      0.54 o
   4   1   3        2.38        2.16      0.45 o
   5   1   3       13.23       12.74      0.54 o
   6   1   3        0.29        0.21      0.41 o
   7   1   3        0.01       -0.14      0.50 o
  -6   2   3        2.65        2.39      0.41 o
  -5   2   3        5.04        4.36      0.37 o
  -4   2   3       79.22       81.98      4.14 o
  -3   2   3        0.23        0.52      0.32 o
  -2   2   3        6.63        7.04      0.32 o
  -1   2   3      307.40      267.77     11.90 o
   0   2   3      112.71      103.74      0.91 o
   1   2   3       47.32       38.00      0.71 o
   2   2   3        2.11        1.15      0.57 o
   3   2   3        3.86        4.93      0.51 o
   4   2   3       64.80       64.15      0.66 o
   5   2   3        0.99        1.67      0.49 o
   6   2   3        2.31        2.34      0.42 o
   7   2   3        0.64        1.00      0.48 o
  -6   3   3        0.18        0.70      0.40 o
  -5   3   3        0.01        0.17      0.36 o
  -4   3   3       71.95       72.36      3.38 o
  -3   3   3      420.23      403.89     14.03 o
  -2   3   3        2.18        2.82      0.31 o
  -1   3   3      164.33      144.43      5.07 o
   0   3   3      447.12      474.24      2.12 o
   1   3   3       36.89       38.29      0.62 o
   2   3   3       51.08       52.64      0.70 o
   3   3   3       10.70        9.82      0.60 o
   4   3   3        0.51        0.57      0.57 o
   5   3   3      127.88      143.33      1.71 o
   6   3   3       11.93       12.98      0.65 o
   7   3   3        1.43        1.23      0.56 o
  -5   4   3        1.99        2.21      0.41 o
  -4   4   3        9.60       11.56      0.50 o
  -3   4   3        7.51        7.94      0.36 o
  -2   4   3       15.81       13.42      0.53 o
  -1   4   3        4.68        4.14      0.34 o
   0   4   3        6.45        9.65      0.41 o
   1   4   3        2.21        0.93      0.51 o
   2   4   3      151.21      148.50      1.16 o
   3   4   3      227.45      250.87      5.06 o
   4   4   3       11.58       12.78      0.62 o
   5   4   3        4.08        5.26      0.48 o
   6   4   3      161.97      166.37      6.19 o
   7   4   3        4.06        3.22      0.76 o
  -5   5   3        0.00        0.29      0.45 o
  -4   5   3        0.23        0.75      0.33 o
  -3   5   3        2.10        2.68      0.36 o
  -2   5   3        4.90        5.63      0.40 o
  -1   5   3        0.12        0.58      0.35 o
   0   5   3        0.29        0.60      0.37 o
   1   5   3        2.05        3.01      0.48 o
   2   5   3        0.08        0.10      0.45 o
   3   5   3        9.61       11.35      0.57 o
   4   5   3       23.73       24.35      0.65 o
   5   5   3        0.63        1.32      0.67 o
   6   5   3        1.17        0.30      0.50 o
   7   5   3        2.61        1.93      0.72 o
  -4   6   3        1.69        2.14      0.48 o
  -3   6   3        0.05        0.41      0.37 o
  -2   6   3        0.71        0.28      0.33 o
  -1   6   3        0.16        0.29      0.34 o
   0   6   3        6.87        7.12      0.40 o
   1   6   3       74.59       70.61      0.54 o
   2   6   3        0.30        0.93      0.47 o
   3   6   3        1.62        2.40      0.49 o
   4   6   3       10.51       12.72      0.59 o
   5   6   3       13.37       12.67      0.63 o
   6   6   3        0.77        0.66      0.70 o
   7   6   3        0.07        0.53      0.59 o
  -3   7   3        0.22        1.44      0.41 o
  -2   7   3        1.58        2.23      0.38 o
  -1   7   3        0.33        0.57      0.37 o
   0   7   3        7.32        5.32      0.45 o
   1   7   3      275.55      278.45      2.62 o
   2   7   3      269.29      256.02      0.97 o
   3   7   3       10.72       11.29      0.48 o
   4   7   3        8.58        8.08      0.60 o
   5   7   3        0.13        0.07      0.58 o
   6   7   3        2.95        3.70      0.63 o
   7   7   3        0.00        0.62      0.55 o
  -2   8   3       13.26       12.87      0.96 o
  -1   8   3        1.69        0.85      0.37 o
   0   8   3       17.98       19.36      0.43 o
   1   8   3        0.00        0.96      0.37 o
   2   8   3       88.91       89.76      0.92 o
   3   8   3       28.24       28.52      0.57 o
   4   8   3        0.26        0.71      0.60 o
   5   8   3        2.22        2.14      0.90 o
   6   8   3        0.26       -0.25      0.63 o
  -1   9   3        0.06        0.03      0.38 o
   0   9   3        0.73        1.22      0.37 o
   1   9   3        2.20        2.27      0.40 o
   2   9   3        0.64        1.01      0.42 o
   3   9   3       13.19       12.08      0.45 o
   4   9   3        0.05       -0.13      0.54 o
   5   9   3        0.33        0.77      0.57 o
   6   9   3        0.23        1.22      0.66 o
   0  10   3        6.54        6.10      0.50 o
   1  10   3        7.23        7.63      0.45 o
   2  10   3        0.14        0.58      0.41 o
   3  10   3        6.25        7.70      0.46 o
   4  10   3        0.02        0.65      0.42 o
   5  10   3        1.91        1.81      0.60 o
  -4 -10   4        1.48        0.92      0.52 o
  -3 -10   4        0.00        0.79      0.46 o
  -2 -10   4        0.21        0.33      0.46 o
  -1 -10   4        3.54        4.08      0.43 o
  -5  -9   4        0.21        1.01      0.53 o
  -4  -9   4        0.26        0.18      0.47 o
  -3  -9   4       18.16       17.50      0.48 o
  -2  -9   4        2.66        3.09      0.43 o
  -1  -9   4        3.36        2.23      0.42 o
   0  -9   4       13.30       12.99      0.86 o
   1  -9   4        3.37        3.75      0.40 o
  -6  -8   4        1.14        1.62      0.51 o
  -5  -8   4        0.74        0.22      0.50 o
  -4  -8   4        8.28        7.81      0.48 o
  -3  -8   4        8.48        8.34      0.48 o
  -2  -8   4       25.92       27.17      0.75 o
  -1  -8   4        2.61        3.13      0.45 o
   0  -8   4       45.57       43.00      2.25 o
   1  -8   4       23.55       23.92      1.25 o
   2  -8   4        0.61        0.73      0.34 o
  -6  -7   4        0.19        0.48      0.52 o
  -5  -7   4        0.39        0.57      0.54 o
  -4  -7   4        1.52        1.25      0.47 o
  -3  -7   4        0.96        1.68      0.40 o
  -2  -7   4        5.46        5.38      0.40 o
  -1  -7   4        2.00        2.43      0.44 o
   0  -7   4        0.03        0.49      0.32 o
   1  -7   4        1.07        1.56      0.37 o
   2  -7   4        0.30        0.39      0.35 o
   3  -7   4        0.33        0.50      0.36 o
  -7  -6   4        1.69        2.33      0.81 o
  -6  -6   4        0.55        0.20      0.88 o
  -5  -6   4       27.58       30.72      0.72 o
  -4  -6   4       11.21       13.58      0.52 o
  -3  -6   4        1.98        1.64      0.47 o
  -2  -6   4       10.89        9.78      0.59 o
  -1  -6   4       66.86       65.69      1.24 o
   0  -6   4        0.33       -0.04      0.31 o
   1  -6   4        0.97        1.21      0.32 o
   2  -6   4        3.03        4.83      0.36 o
   3  -6   4        2.99        1.69      0.32 o
   4  -6   4        2.50        3.29      0.36 o
  -7  -5   4        1.37        0.70      0.80 o
  -6  -5   4        4.15        4.96      0.74 o
  -5  -5   4       48.10       50.70      0.82 o
  -4  -5   4      152.80      153.71      1.69 o
  -3  -5   4       14.58       14.72      0.48 o
  -2  -5   4        0.20        0.25      0.41 o
  -1  -5   4       18.32       20.20      0.40 o
   0  -5   4       39.87       39.19      1.48 o
   1  -5   4        0.00        0.27      0.31 o
   2  -5   4       70.83       69.62      3.21 o
   3  -5   4       10.55       10.02      0.73 o
   4  -5   4        0.93        1.06      0.37 o
   5  -5   4        0.16        0.75      0.45 o
  -7  -4   4        0.29        0.57      0.70 o
  -6  -4   4        0.34        0.79      0.71 o
  -5  -4   4        1.24        0.44      0.70 o
  -4  -4   4      176.41      178.46      1.20 o
  -3  -4   4        0.20       -0.17      0.47 o
  -2  -4   4      122.45      121.56      0.72 o
  -1  -4   4       91.29       89.35      1.19 o
   0  -4   4        5.80        6.16      0.34 o
   1  -4   4       37.84       37.30      1.22 o
   2  -4   4       66.72       68.98      2.56 o
   3  -4   4       47.95       47.02      1.12 o
   4  -4   4        0.58        0.72      0.36 o
   5  -4   4        5.94        6.04      0.46 o
  -7  -3   4        0.50        0.04      0.63 o
  -6  -3   4        1.21        1.42      0.67 o
  -5  -3   4        1.54        3.16      0.71 o
  -4  -3   4       28.33       27.88      0.84 o
  -3  -3   4       14.29       14.06      0.49 o
  -2  -3   4      349.06      340.42      4.09 o
  -1  -3   4      318.09      297.82      3.91 o
   0  -3   4       68.70       59.73      2.32 o
   1  -3   4       48.34       48.58      1.75 o
   2  -3   4        8.54        8.27      0.31 o
   3  -3   4       19.14       19.36      0.48 o
   4  -3   4        4.39        4.56      0.33 o
   5  -3   4        0.27        0.50      0.38 o
   6  -3   4        1.12        1.18      0.38 o
  -7  -2   4        1.35        2.09      0.76 o
  -6  -2   4        5.37        4.77      0.79 o
  -5  -2   4       12.32       10.22      0.71 o
  -4  -2   4        7.56       10.52      0.86 o
  -3  -2   4       20.59       22.40      0.66 o
  -2  -2   4       63.53       60.50      1.43 o
  -1  -2   4      160.81      161.21      3.57 o
   0  -2   4      468.26      418.76     15.83 o
   1  -2   4        0.41        0.55      0.31 o
   2  -2   4       31.13       35.89      1.17 o
   3  -2   4        4.54        4.03      0.36 o
   4  -2   4       23.04       22.09      0.81 o
   5  -2   4        3.34        3.83      0.35 o
   6  -2   4        0.28        0.26      0.44 o
  -7  -1   4        0.01        0.15      0.64 o
  -6  -1   4        2.04        0.83      0.68 o
  -5  -1   4        0.10       -0.08      0.59 o
  -4  -1   4        0.87        1.18      0.47 o
  -3  -1   4        0.90        2.91      0.41 o
  -2  -1   4      684.64      652.84     14.58 o
  -1  -1   4      990.55      977.33     18.26 o
   0  -1   4      182.90      177.82      3.13 o
   1  -1   4     1005.69      970.19     22.79 o
   2  -1   4       10.13        7.04      0.34 o
   3  -1   4       66.04       75.62      1.71 o
   4  -1   4       30.26       32.62      0.42 o
   5  -1   4       13.41       13.36      0.63 o
   6  -1   4        0.09        0.19      0.42 o
  -6   0   4        1.51        1.49      0.46 o
  -5   0   4        0.66        0.91      0.42 o
  -4   0   4        5.27        4.80      0.40 o
  -3   0   4      115.85      106.66      2.86 o
  -2   0   4      170.30      139.11      5.06 o
  -1   0   4       24.52       26.11      0.97 o
   0   0   4       41.87       40.12      0.78 o
   1   0   4     2100.12     2059.25     20.00 o
   2   0   4       31.32       27.45      0.55 o
   3   0   4       27.87       28.42      0.51 o
   4   0   4        0.33        1.53      0.39 o
   5   0   4        2.85        3.46      0.47 o
   6   0   4        0.52        0.79      0.41 o
   7   0   4        2.92        2.92      0.47 o
  -6   1   4        0.08        0.42      0.44 o
  -5   1   4        5.86        5.80      0.40 o
  -4   1   4       13.42       12.45      0.40 o
  -3   1   4        2.43        2.14      0.36 o
  -2   1   4       44.32       45.20      1.46 o
  -1   1   4       12.84       10.04      0.63 o
   0   1   4      124.06       99.15      0.89 o
   1   1   4      763.77      712.27      6.25 o
   2   1   4       17.49       16.05      0.58 o
   3   1   4       26.21       26.55      0.55 o
   4   1   4       33.11       32.04      0.59 o
   5   1   4        5.50        5.58      0.40 o
   6   1   4        0.03        1.02      0.42 o
   7   1   4        0.09       -0.01      0.45 o
  -6   2   4        0.00        0.28      0.43 o
  -5   2   4        3.00        3.75      0.37 o
  -4   2   4      284.92      303.20     16.28 o
  -3   2   4        3.14        2.48      0.35 o
  -2   2   4       84.85       88.52      2.56 o
  -1   2   4      416.17      422.41     17.40 o
   0   2   4     1071.86     1106.64      2.20 o
   1   2   4        0.38        1.56      0.53 o
   2   2   4      164.26      150.64      0.97 o
   3   2   4        3.77        4.93      0.77 o
   4   2   4       18.31       16.77      0.50 o
   5   2   4        0.33        0.87      0.45 o
   6   2   4       11.81       11.71      0.46 o
   7   2   4        1.51        1.37      0.49 o
  -5   3   4        1.63        2.37      0.37 o
  -4   3   4        7.78        8.87      0.40 o
  -3   3   4      291.51      294.50      8.96 o
  -2   3   4       12.88       12.95      0.53 o
  -1   3   4      117.11      123.67      3.83 o
   0   3   4      114.90      125.73      0.82 o
   1   3   4       36.78       32.27      0.58 o
   2   3   4       49.12       64.09      0.77 o
   3   3   4      485.35      520.39     10.20 o
   4   3   4       70.63       76.16      1.15 o
   5   3   4       24.02       23.39      0.54 o
   6   3   4        4.52        4.94      0.53 o
   7   3   4        3.37        2.53      0.47 o
  -5   4   4        0.66        0.72      0.44 o
  -4   4   4        0.16        0.22      0.39 o
  -3   4   4       26.49       28.44      1.35 o
  -2   4   4       22.99       20.78      0.91 o
  -1   4   4        9.61        9.41      0.55 o
   0   4   4       67.13       69.71      1.56 o
   1   4   4       48.43       43.09      0.58 o
   2   4   4      171.96      169.90      0.92 o
   3   4   4      161.49      158.52      1.54 o
   4   4   4       31.91       39.22      0.72 o
   5   4   4        1.85        1.92      0.58 o
   6   4   4       11.85       13.83      0.55 o
   7   4   4        0.01        0.05      0.55 o
  -4   5   4        0.09        0.29      0.38 o
  -3   5   4        0.49        1.22      0.35 o
  -2   5   4        3.44        3.42      0.37 o
  -1   5   4        0.44        1.38      0.37 o
   0   5   4        1.79        0.82      0.38 o
   1   5   4        2.15        1.67      0.45 o
   2   5   4        0.04        0.43      0.49 o
   3   5   4        0.00       -0.26      0.45 o
   4   5   4        3.95        4.25      0.56 o
   5   5   4        6.16        6.05      0.60 o
   6   5   4        0.00        0.37      0.47 o
   7   5   4        0.61        1.08      0.57 o
  -4   6   4        0.96        0.49      0.42 o
  -3   6   4        0.46        0.63      0.36 o
  -2   6   4       27.77       26.60      1.44 o
  -1   6   4       11.93       10.99      0.41 o
   0   6   4       30.74       26.50      0.42 o
   1   6   4      210.96      207.87      0.94 o
   2   6   4      101.82       97.84      0.73 o
   3   6   4        0.82        1.88      0.49 o
   4   6   4        1.08        0.95      0.57 o
   5   6   4       21.51       23.39      0.68 o
   6   6   4        2.41        2.56      0.67 o
   7   6   4        0.98        1.23      0.55 o
  -3   7   4        1.26        2.39      0.44 o
  -2   7   4        0.00        0.29      0.39 o
  -1   7   4       66.45       59.22      3.24 o
   0   7   4        2.66        1.52      0.43 o
   1   7   4       32.23       28.89      0.51 o
   2   7   4      326.83      343.35      1.09 o
   3   7   4        0.08        0.17      0.45 o
   4   7   4       16.23       16.96      0.95 o
   5   7   4       10.76       11.11      0.63 o
   6   7   4        2.49        1.90      0.63 o
   7   7   4        0.24        0.64      0.60 o
  -2   8   4        4.27        4.63      0.74 o
  -1   8   4        2.57        4.21      0.43 o
   0   8   4        3.79        3.68      0.42 o
   1   8   4        0.17        0.30      0.38 o
   2   8   4        9.30        9.31      0.42 o
   3   8   4        1.86        2.10      0.69 o
   4   8   4        3.24        3.44      0.49 o
   5   8   4        0.86        1.15      0.49 o
   6   8   4        1.33        0.99      0.65 o
  -1   9   4        0.94        0.91      0.40 o
   0   9   4        0.66        1.29      0.40 o
   1   9   4        0.06        0.54      0.42 o
   2   9   4        0.00       -0.12      0.40 o
   3   9   4        2.30        1.87      0.42 o
   4   9   4        4.42        5.44      0.61 o
   5   9   4        0.35        0.53      0.51 o
   6   9   4        0.60        0.25      0.54 o
   0  10   4        0.05        0.82      0.41 o
   1  10   4        9.08       10.19      0.63 o
   2  10   4        0.58        0.61      0.43 o
   3  10   4        1.52        2.72      0.48 o
   4  10   4        0.01        0.40      0.45 o
   5  10   4        2.09        2.67      0.62 o
  -3 -10   5        0.79        0.04      0.53 o
  -2 -10   5        0.02        0.28      0.44 o
  -1 -10   5        0.07        0.51      0.39 o
  -5  -9   5        1.66        2.60      0.58 o
  -4  -9   5        0.03        1.13      0.52 o
  -3  -9   5       12.78       10.28      0.51 o
  -2  -9   5        8.88        8.26      0.43 o
  -1  -9   5        0.00        0.50      0.44 o
   0  -9   5        1.47        1.71      0.40 o
   1  -9   5        3.03        2.02      0.38 o
  -6  -8   5        0.66        0.37      0.53 o
  -5  -8   5        0.25        0.31      0.53 o
  -4  -8   5        0.21        0.67      0.49 o
  -3  -8   5        5.86        7.48      0.47 o
  -2  -8   5        6.63        6.94      0.41 o
  -1  -8   5        4.11        4.32      0.44 o
   0  -8   5        1.30        1.69      0.35 o
   1  -8   5        7.89        8.05      0.52 o
   2  -8   5        1.17        1.72      0.37 o
  -6  -7   5        0.44        0.19      0.55 o
  -5  -7   5        4.42        5.90      0.43 o
  -4  -7   5        2.33        2.80      0.45 o
  -3  -7   5        0.44        0.35      0.47 o
  -2  -7   5        1.05        1.70      0.40 o
  -1  -7   5       13.16       11.53      0.42 o
   0  -7   5        0.01        0.11      0.35 o
   1  -7   5        8.09        8.51      0.43 o
   2  -7   5        9.44        8.09      0.42 o
   3  -7   5        0.05       -0.51      0.34 o
  -6  -6   5       10.45       10.84      1.85 o
  -5  -6   5        1.03        1.13      0.47 o
  -4  -6   5       10.82       11.10      0.57 o
  -3  -6   5        3.18        3.36      0.46 o
  -2  -6   5        3.83        4.39      0.48 o
  -1  -6   5       41.36       45.07      1.32 o
   0  -6   5        0.96        1.09      0.39 o
   1  -6   5        0.09        0.72      0.32 o
   2  -6   5        7.40        7.97      0.33 o
   3  -6   5        0.96        1.61      0.33 o
   4  -6   5        0.02        0.04      0.61 o
  -7  -5   5        3.71        3.47      0.58 o
  -6  -5   5        5.11        4.59      1.17 o
  -5  -5   5        2.26        1.39      0.50 o
  -4  -5   5       36.28       36.60      0.52 o
  -3  -5   5       13.05       13.24      0.51 o
  -2  -5   5       30.00       32.03      0.58 o
  -1  -5   5      103.48      105.97      1.91 o
   0  -5   5       18.25       19.81      0.88 o
   1  -5   5        3.24        3.55      0.34 o
   2  -5   5       15.14       17.02      0.44 o
   3  -5   5        1.25        1.31      0.32 o
   4  -5   5        0.01        0.59      0.45 o
  -7  -4   5        2.53        2.44      0.70 o
  -6  -4   5        0.55        1.13      0.61 o
  -5  -4   5        0.01        0.16      0.56 o
  -4  -4   5       26.64       25.76      0.53 o
  -3  -4   5        2.15        2.61      0.43 o
  -2  -4   5        0.16        0.25      0.47 o
  -1  -4   5      129.07      127.23      2.23 o
   0  -4   5        9.40       10.33      0.40 o
   1  -4   5        2.47        2.09      0.32 o
   2  -4   5       30.06       30.04      1.19 o
   3  -4   5        8.33        9.93      0.45 o
   4  -4   5        3.65        3.01      0.33 o
   5  -4   5        0.01        0.19      0.36 o
  -7  -3   5        0.44        1.16      0.81 o
  -6  -3   5        0.01        1.10      0.73 o
  -5  -3   5        6.02        7.13      0.64 o
  -4  -3   5        1.77        1.33      0.49 o
  -3  -3   5        4.26        3.53      0.54 o
  -2  -3   5       13.52       14.55      0.56 o
  -1  -3   5      377.07      367.33      6.17 o
   0  -3   5       42.26       39.95      1.18 o
   1  -3   5       47.31       46.71      1.22 o
   2  -3   5        9.85        9.75      0.35 o
   3  -3   5        1.46        2.40      0.35 o
   4  -3   5        3.81        4.25      0.36 o
   5  -3   5        3.49        2.52      0.36 o
  -7  -2   5        0.46        0.01      0.68 o
  -6  -2   5        2.26        2.50      0.67 o
  -5  -2   5       29.03       24.76      2.01 o
  -4  -2   5       10.70       13.09      0.74 o
  -3  -2   5       57.93       69.70      1.41 o
  -2  -2   5       20.29       21.73      0.67 o
  -1  -2   5      906.09      888.19     14.56 o
   0  -2   5       88.45       98.28      2.70 o
   1  -2   5      336.67      326.12      9.09 o
   2  -2   5       11.22       14.19      0.36 o
   3  -2   5        3.20        3.54      0.31 o
   4  -2   5       15.36       16.11      0.46 o
   5  -2   5        0.05        0.04      0.32 o
   6  -2   5        0.02        0.46      0.42 o
  -6  -1   5        0.00       -0.28      0.62 o
  -5  -1   5        6.83        5.93      0.82 o
  -4  -1   5        0.84        0.37      0.42 o
  -3  -1   5        2.63        3.50      0.40 o
  -2  -1   5      482.01      519.21     20.70 o
  -1  -1   5       27.12       27.16      1.06 o
   0  -1   5      156.36      161.24      2.71 o
   1  -1   5       47.05       48.67      1.69 o
   2  -1   5      676.47      639.31     11.44 o
   3  -1   5       37.41       36.14      0.48 o
   4  -1   5       36.34       38.76      1.20 o
   5  -1   5        3.22        3.42      0.43 o
   6  -1   5        0.18        0.15      0.41 o
  -6   0   5        0.03        0.28      0.46 o
  -5   0   5        2.78        3.22      0.43 o
  -4   0   5        3.06        3.33      0.39 o
  -3   0   5       55.94       56.28      2.14 o
  -2   0   5      145.49      168.15      7.63 o
  -1   0   5       22.15       23.83      1.00 o
   0   0   5       23.51       22.26      0.61 o
   1   0   5      301.81      269.93      2.21 o
   2   0   5        7.09        5.72      0.51 o
   3   0   5       14.74       14.28      0.47 o
   4   0   5       28.17       29.40      0.73 o
   5   0   5        6.32        5.84      0.57 o
   6   0   5        0.00        0.13      0.39 o
   7   0   5        0.48        0.77      0.47 o
  -6   1   5        0.09        0.45      0.47 o
  -5   1   5        0.04        0.31      0.42 o
  -4   1   5       25.19       24.21      1.26 o
  -3   1   5        5.32        4.83      0.41 o
  -2   1   5        1.03        0.91      0.37 o
  -1   1   5        9.09       12.26      0.66 o
   0   1   5       47.19       51.27      0.68 o
   1   1   5       15.04       13.50      0.54 o
   2   1   5       93.20       96.53      1.16 o
   3   1   5       33.93       30.15      0.60 o
   4   1   5       11.95       12.10      0.50 o
   5   1   5        0.46        0.82      0.40 o
   6   1   5        0.30        0.55      0.48 o
   7   1   5        0.00       -0.60      0.50 o
  -6   2   5        4.25        4.30      0.55 o
  -5   2   5       13.62       14.06      1.13 o
  -4   2   5        0.02        0.06      0.42 o
  -3   2   5        2.42        2.59      0.39 o
  -2   2   5        0.05        0.40      0.36 o
  -1   2   5      471.12      488.90     23.28 o
   0   2   5      434.86      435.20      1.39 o
   1   2   5      112.03       86.46      1.32 o
   2   2   5      229.88      227.92      4.45 o
   3   2   5       17.68       17.65      0.57 o
   4   2   5       16.67       14.93      0.46 o
   5   2   5       40.45       38.84      1.03 o
   6   2   5       13.29       12.16      0.43 o
   7   2   5        0.01        0.19      0.47 o
  -5   3   5        4.78        5.47      0.49 o
  -4   3   5       21.86       20.92      0.75 o
  -3   3   5        1.00        2.16      0.41 o
  -2   3   5       13.80       13.55      0.44 o
  -1   3   5        2.00        2.00      0.38 o
   0   3   5      675.36      741.85      3.25 o
   1   3   5       11.35       16.23      0.51 o
   2   3   5       25.04       32.59      0.77 o
   3   3   5      250.21      268.69      4.40 o
   4   3   5        1.14        1.50      0.59 o
   5   3   5       49.73       49.97      0.79 o
   6   3   5       13.83       16.23      0.55 o
   7   3   5       20.96       16.60      1.51 o
  -5   4   5        0.00        0.73      0.60 o
  -4   4   5        0.18        0.39      0.39 o
  -3   4   5       36.81       34.77      1.07 o
  -2   4   5       33.29       34.40      1.39 o
  -1   4   5       13.78       11.45      0.53 o
   0   4   5        7.19        6.72      0.46 o
   1   4   5        4.46        2.84      0.45 o
   2   4   5       35.83       31.61      0.55 o
   3   4   5       69.80       74.88      1.78 o
   4   4   5        3.12        4.27      0.52 o
   5   4   5        4.87        4.76      0.59 o
   6   4   5        0.43        0.55      0.46 o
   7   4   5        4.52        3.56      0.57 o
  -4   5   5        0.44        1.32      0.41 o
  -3   5   5        0.49        0.84      0.39 o
  -2   5   5        8.51       12.08      0.49 o
  -1   5   5        7.39        6.99      0.36 o
   0   5   5        0.77        0.61      0.38 o
   1   5   5        2.02        1.94      0.49 o
   2   5   5       21.78       20.54      0.52 o
   3   5   5        0.01        0.02      0.46 o
   4   5   5        0.00       -0.36      0.59 o
   5   5   5        2.11        2.34      0.57 o
   6   5   5        0.07        0.59      0.50 o
   7   5   5        0.02        0.04      0.59 o
  -4   6   5        9.54       13.08      1.37 o
  -3   6   5        0.81        0.66      0.40 o
  -2   6   5        5.85        3.76      0.36 o
  -1   6   5       23.41       15.95      0.84 o
   0   6   5       21.77       24.72      0.54 o
   1   6   5        1.16        1.84      0.46 o
   2   6   5       14.39       15.03      0.74 o
   3   6   5       14.81       13.68      0.50 o
   4   6   5       11.48       11.62      0.55 o
   5   6   5       13.24       12.46      0.57 o
   6   6   5        2.51        2.95      0.62 o
   7   6   5        0.00        0.00      0.57 o
  -3   7   5        1.62        2.83      0.41 o
  -2   7   5        0.09       -0.03      0.35 o
  -1   7   5       11.80        7.93      0.40 o
   0   7   5       32.91       33.49      0.58 o
   1   7   5        3.19        4.15      0.38 o
   2   7   5       77.68       79.93      0.86 o
   3   7   5        8.89        8.00      0.48 o
   4   7   5       10.61       11.94      0.52 o
   5   7   5       36.07       32.80      0.99 o
   6   7   5        2.33        2.00      0.65 o
   7   7   5        0.01        0.19      0.56 o
  -2   8   5        1.57        1.80      0.40 o
  -1   8   5        4.83        2.66      0.40 o
   0   8   5        1.24        1.13      0.41 o
   1   8   5        0.75        0.20      0.38 o
   2   8   5       48.43       49.92      1.13 o
   3   8   5       32.54       32.96      0.57 o
   4   8   5        1.23        1.53      0.60 o
   5   8   5        0.92        0.61      0.55 o
   6   8   5        2.07        0.87      0.59 o
  -1   9   5        0.59        0.53      0.38 o
   0   9   5        0.33        1.43      0.37 o
   1   9   5        2.41        2.40      0.41 o
   2   9   5        5.19        4.46      0.41 o
   3   9   5        0.05        0.22      0.54 o
   4   9   5        1.52        1.51      0.55 o
   5   9   5        0.06        0.21      0.58 o
   6   9   5        1.15        0.99      0.69 o
   1  10   5       11.49       13.11      1.19 o
   2  10   5        0.62        0.91      0.43 o
   3  10   5        0.15        0.06      0.42 o
   4  10   5        0.24       -0.02      0.58 o
  -5  -9   6        1.74        1.66      0.57 o
  -4  -9   6        0.01       -0.31      0.46 o
  -3  -9   6        1.31        1.43      0.48 o
  -2  -9   6        0.00       -0.08      0.42 o
  -1  -9   6        1.25        1.46      0.38 o
   0  -9   6       17.33       12.61      0.82 o
  -5  -8   6        0.30        0.49      0.53 o
  -4  -8   6        2.95        2.40      0.51 o
  -3  -8   6        5.51        5.68      0.42 o
  -2  -8   6        0.81        0.93      0.46 o
  -1  -8   6        1.19        1.51      0.37 o
   0  -8   6        0.03       -0.15      0.34 o
   1  -8   6       17.16       14.86      0.90 o
   2  -8   6        7.08        6.28      0.54 o
  -6  -7   6        0.24        0.07      0.62 o
  -5  -7   6        0.00        0.30      0.44 o
  -4  -7   6        0.50        0.55      0.46 o
  -3  -7   6        2.18        1.87      0.45 o
  -2  -7   6        0.09       -0.20      0.39 o
  -1  -7   6        2.19        2.39      0.45 o
   0  -7   6        0.03        0.20      0.33 o
   1  -7   6        5.79        6.85      0.56 o
   2  -7   6        0.66        0.31      0.33 o
   3  -7   6        0.00        0.40      0.36 o
  -6  -6   6        2.55        2.60      0.71 o
  -5  -6   6        0.88        0.73      0.47 o
  -4  -6   6       81.04       86.99      1.72 o
  -3  -6   6       19.09       19.95      0.48 o
  -2  -6   6        0.91        1.04      0.38 o
  -1  -6   6       18.86       19.91      0.72 o
   0  -6   6       11.73       10.58      0.48 o
   1  -6   6        2.80        2.73      0.32 o
   2  -6   6        1.05        0.99      0.32 o
   3  -6   6        0.04        0.51      0.33 o
   4  -6   6        0.15        0.65      0.43 o
  -6  -5   6        0.58        0.83      0.65 o
  -5  -5   6        0.51        0.53      0.50 o
  -4  -5   6       15.35       14.75      0.49 o
  -3  -5   6      161.28      163.42      1.75 o
  -2  -5   6       29.55       26.43      0.49 o
  -1  -5   6       45.43       45.14      1.43 o
   0  -5   6       35.30       39.04      1.77 o
   1  -5   6        3.41        3.98      0.32 o
   2  -5   6        0.15       -0.08      0.33 o
   3  -5   6        5.18        5.52      0.35 o
   4  -5   6        0.02        0.20      0.38 o
  -6  -4   6        0.02       -0.09      0.65 o
  -5  -4   6        3.57        3.18      0.64 o
  -4  -4   6       11.24       10.02      0.48 o
  -3  -4   6        8.97        8.16      0.43 o
  -2  -4   6       15.25       14.11      0.89 o
  -1  -4   6        1.00        1.35      0.37 o
   0  -4   6        0.87        0.88      0.32 o
   1  -4   6        5.02        5.67      0.37 o
   2  -4   6        9.41       10.38      0.58 o
   3  -4   6        3.63        4.02      0.46 o
   4  -4   6        0.36        0.74      0.34 o
   5  -4   6        1.60        1.42      0.40 o
  -7  -3   6        0.04        0.37      1.03 o
  -6  -3   6        2.72        1.57      0.75 o
  -5  -3   6        2.68        2.58      0.74 o
  -4  -3   6        0.09        0.71      0.50 o
  -3  -3   6        1.38        2.67      0.46 o
  -2  -3   6       73.35       68.64      1.49 o
  -1  -3   6       34.44       29.13      0.67 o
   0  -3   6       90.31       86.82      2.99 o
   1  -3   6        1.09        1.66      0.35 o
   2  -3   6       36.23       37.04      1.24 o
   3  -3   6        0.14        0.65      0.36 o
   4  -3   6        2.47        3.37      0.34 o
   5  -3   6        0.32        0.71      0.36 o
  -6  -2   6        2.45        0.63      0.80 o
  -5  -2   6       39.56       27.96      1.06 o
  -4  -2   6       10.31       11.45      1.04 o
  -3  -2   6        2.35        2.59      0.51 o
  -2  -2   6       41.61       43.18      3.88 o
  -1  -2   6        6.10        5.15      0.41 o
   0  -2   6       52.72       58.27      1.02 o
   1  -2   6      751.10      747.11     20.38 o
   2  -2   6       86.87       87.16      2.62 o
   3  -2   6       20.06       20.95      0.40 o
   4  -2   6        0.55        1.42      0.38 o
   5  -2   6        5.19        4.39      0.41 o
   6  -2   6        0.02        0.73      0.45 o
  -6  -1   6        0.01        0.40      0.77 o
  -5  -1   6       15.79        9.90      0.96 o
  -4  -1   6        2.10        1.80      0.42 o
  -3  -1   6        0.22        0.13      0.41 o
  -2  -1   6       82.44       79.80      3.06 o
  -1  -1   6       30.73       24.61      0.57 o
   0  -1   6        7.41        3.56      0.43 o
   1  -1   6      422.57      450.74     13.63 o
   2  -1   6      854.51      866.51     20.99 o
   3  -1   6        0.28        0.42      0.34 o
   4  -1   6        5.09        5.44      0.36 o
   5  -1   6        0.28        0.68      0.44 o
   6  -1   6        1.51        1.31      0.44 o
  -6   0   6        1.07        0.60      0.79 o
  -5   0   6       13.17       12.51      0.94 o
  -4   0   6        1.80        1.41      0.43 o
  -3   0   6       45.72       41.80      1.47 o
  -2   0   6      145.37      151.78      5.99 o
  -1   0   6       25.32       23.29      0.89 o
   0   0   6       56.31       62.44      1.97 o
   1   0   6       43.96       44.44      0.58 o
   2   0   6      185.70      199.98      2.53 o
   3   0   6       13.03       14.75      0.40 o
   4   0   6        6.44        7.77      0.44 o
   5   0   6        8.31        8.93      0.44 o
   6   0   6        0.86        0.25      0.41 o
  -6   1   6        0.06        0.31      0.52 o
  -5   1   6       13.62       12.78      1.25 o
  -4   1   6        0.65        1.18      0.39 o
  -3   1   6       21.81       22.86      1.14 o
  -2   1   6       67.59       66.62      1.13 o
  -1   1   6        7.42        7.75      0.52 o
   0   1   6       67.65       61.69      0.70 o
   1   1   6       14.12       16.24      0.57 o
   2   1   6       20.35       24.26      0.59 o
   3   1   6       13.11        9.62      0.40 o
   4   1   6        8.25        6.48      0.63 o
   5   1   6       10.99       11.83      0.71 o
   6   1   6        0.04        0.41      0.39 o
   7   1   6        0.76        1.23      0.47 o
  -6   2   6        0.27        0.92      0.48 o
  -5   2   6        1.06        1.59      0.45 o
  -4   2   6       13.32       13.78      0.80 o
  -3   2   6      301.96      303.83      7.48 o
  -2   2   6      116.20      117.76      4.49 o
  -1   2   6        5.24        9.11      0.47 o
   0   2   6      504.92      499.38      1.38 o
   1   2   6      100.96      119.84      0.81 o
   2   2   6       10.34        8.55      0.49 o
   3   2   6        8.15       10.05      1.07 o
   4   2   6        3.72        3.52      0.42 o
   5   2   6        5.65        6.00      0.79 o
   6   2   6        7.86        7.92      0.42 o
   7   2   6        0.02        0.20      0.49 o
  -5   3   6        0.09        0.65      0.53 o
  -4   3   6        9.46       10.94      0.74 o
  -3   3   6        3.47        3.45      0.40 o
  -2   3   6      116.92      113.88      3.96 o
  -1   3   6        3.96        3.98      0.36 o
   0   3   6       18.25       20.78      0.54 o
   1   3   6       95.33       89.21      0.68 o
   2   3   6        2.18        1.69      0.46 o
   3   3   6        0.84        0.71      0.66 o
   4   3   6       62.91       66.37      0.77 o
   5   3   6        0.60        0.16      0.44 o
   6   3   6       37.97       38.42      0.62 o
   7   3   6       19.54       16.34      1.05 o
  -5   4   6        0.13        0.31      0.51 o
  -4   4   6        0.00        0.10      0.37 o
  -3   4   6       13.09       15.73      0.43 o
  -2   4   6       34.56       33.65      1.26 o
  -1   4   6       28.35       25.53      0.72 o
   0   4   6       37.39       37.48      0.61 o
   1   4   6       52.23       50.41      0.84 o
   2   4   6       10.83       10.52      0.50 o
   3   4   6       41.25       40.29      0.86 o
   4   4   6        2.62        3.19      0.51 o
   5   4   6        1.31        1.57      0.59 o
   6   4   6        0.19        0.79      0.46 o
   7   4   6        7.59        5.61      0.55 o
  -4   5   6        1.44        1.73      0.47 o
  -3   5   6        4.66        3.93      0.38 o
  -2   5   6        6.50        6.50      0.41 o
  -1   5   6        5.36        3.69      0.34 o
   0   5   6        6.78        5.66      0.37 o
   1   5   6      137.35      134.22      0.75 o
   2   5   6       31.49       30.59      0.65 o
   3   5   6       15.73       15.39      1.34 o
   4   5   6        0.04        0.86      0.52 o
   5   5   6        0.89        1.13      0.59 o
   6   5   6        0.09        0.29      0.47 o
   7   5   6        0.35        0.30      0.56 o
  -3   6   6        1.44        1.90      0.57 o
  -2   6   6        0.01        0.59      0.36 o
  -1   6   6        1.01        1.84      0.45 o
   0   6   6        3.65        3.85      0.57 o
   1   6   6       79.91       83.23      0.86 o
   2   6   6      270.47      256.44      5.21 o
   3   6   6       12.82       14.59      0.82 o
   4   6   6       10.05        9.16      0.60 o
   5   6   6        6.00        5.59      0.60 o
   6   6   6        7.01        7.97      0.66 o
   7   6   6        0.16        0.56      0.50 o
  -3   7   6        0.12        0.55      0.41 o
  -2   7   6        0.90        1.01      0.40 o
  -1   7   6        7.56        9.85      0.53 o
   0   7   6        9.48       11.54      0.43 o
   1   7   6       10.42       11.08      0.54 o
   2   7   6       63.31       65.39      0.77 o
   3   7   6      196.13      202.97      1.59 o
   4   7   6        0.17        0.09      0.48 o
   5   7   6        0.67        0.82      0.54 o
   6   7   6        1.68        1.63      0.63 o
  -2   8   6        3.24        3.37      0.54 o
  -1   8   6        7.81        7.91      0.42 o
   0   8   6        2.23        1.63      0.35 o
   1   8   6        0.42        1.01      0.38 o
   2   8   6        9.57        9.94      0.62 o
   3   8   6        0.51        0.61      0.62 o
   4   8   6        2.87        3.02      0.51 o
   5   8   6        0.03        0.13      0.51 o
   6   8   6        0.26        0.69      0.58 o
  -1   9   6        0.31        0.99      0.41 o
   0   9   6        3.66        3.62      0.69 o
   1   9   6        0.51        1.53      0.43 o
   2   9   6        3.14        4.52      0.44 o
   3   9   6        0.01        0.16      0.48 o
   4   9   6        1.79        2.45      0.63 o
   5   9   6        0.14        0.34      0.53 o
   1  10   6       16.38       18.47      0.52 o
   2  10   6        3.88        3.68      0.45 o
   3  10   6        0.00       -0.21      0.42 o
   4  10   6        0.23        0.82      0.55 o
  -4  -9   7        0.06        0.44      0.51 o
  -3  -9   7        0.00        0.60      0.50 o
  -2  -9   7       10.30        9.08      0.56 o
  -1  -9   7        2.00        1.88      0.42 o
   0  -9   7        3.44        2.65      0.42 o
  -5  -8   7        0.70        0.69      0.49 o
  -4  -8   7        0.12        0.05      0.48 o
  -3  -8   7        0.51        0.99      0.46 o
  -2  -8   7        0.27        0.86      0.46 o
  -1  -8   7        4.27        3.44      0.40 o
   0  -8   7        0.00        0.48      0.40 o
   1  -8   7        0.81        2.16      0.37 o
  -6  -7   7        0.01       -0.06      0.64 o
  -5  -7   7        0.00       -0.17      0.49 o
  -4  -7   7        6.21        6.57      0.53 o
  -3  -7   7        0.28        0.76      0.49 o
  -2  -7   7        0.90        0.77      0.44 o
  -1  -7   7        0.23        0.66      0.36 o
   0  -7   7        2.26        2.17      0.35 o
   1  -7   7        0.25        0.60      0.32 o
   2  -7   7        0.27        0.25      0.32 o
  -6  -6   7        1.81        2.25      0.76 o
  -5  -6   7        0.30       -0.24      0.46 o
  -4  -6   7       47.26       46.87      0.72 o
  -3  -6   7       42.36       43.91      0.93 o
  -2  -6   7        1.85        2.50      0.42 o
  -1  -6   7        0.43        0.70      0.34 o
   0  -6   7       11.67       11.78      0.63 o
   1  -6   7        1.42        1.50      0.33 o
   2  -6   7        3.55        3.51      0.34 o
   3  -6   7        1.04        0.56      0.35 o
  -6  -5   7        1.62        0.52      0.95 o
  -5  -5   7        1.74        1.80      0.54 o
  -4  -5   7       27.20       29.98      0.78 o
  -3  -5   7      105.13      105.02      3.30 o
  -2  -5   7       60.99       61.52      2.16 o
  -1  -5   7        1.85        2.39      0.33 o
   0  -5   7        0.29        0.48      0.32 o
   1  -5   7        0.03        0.20      0.32 o
   2  -5   7        0.79        0.75      0.34 o
   3  -5   7       26.16       25.50      0.86 o
   4  -5   7        0.35        0.73      0.38 o
  -6  -4   7        0.57       -0.34      0.93 o
  -5  -4   7        0.00        0.13      0.66 o
  -4  -4   7        5.92        5.41      0.47 o
  -3  -4   7        0.81        0.86      0.51 o
  -2  -4   7       76.55       71.36      2.63 o
  -1  -4   7       19.99       20.36      0.74 o
   0  -4   7       11.91       12.66      0.40 o
   1  -4   7        8.99        9.58      0.55 o
   2  -4   7        6.50        6.89      0.38 o
   3  -4   7        3.13        3.16      0.35 o
   4  -4   7       12.02       11.24      0.54 o
   5  -4   7        0.00        0.66      0.38 o
  -6  -3   7        0.40        0.38      0.95 o
  -5  -3   7        1.63        1.06      0.92 o
  -4  -3   7       20.28       19.20      1.08 o
  -3  -3   7        2.07        2.15      0.48 o
  -2  -3   7       16.35       15.21      0.46 o
  -1  -3   7       80.01       79.62      1.89 o
   0  -3   7        1.94        2.46      0.36 o
   1  -3   7       64.60       63.23      1.69 o
   2  -3   7       22.15       22.40      0.57 o
   3  -3   7        0.00        0.37      0.33 o
   4  -3   7        0.54        0.51      0.32 o
   5  -3   7        0.02       -0.05      0.39 o
  -6  -2   7        0.12        0.99      0.96 o
  -5  -2   7       11.89       10.30      0.97 o
  -4  -2   7        7.09        6.93      0.59 o
  -3  -2   7        0.49        0.32      0.48 o
  -2  -2   7       35.35       42.60      2.88 o
  -1  -2   7      281.38      282.31      1.90 o
   0  -2   7       15.72       13.86      0.43 o
   1  -2   7      121.16      116.17      3.19 o
   2  -2   7       15.55       16.58      0.66 o
   3  -2   7        2.00        2.01      0.38 o
   4  -2   7        2.09        2.90      0.37 o
   5  -2   7        8.01        7.23      0.42 o
   6  -2   7        0.09        0.54      0.43 o
  -6  -1   7        0.62        0.71      0.78 o
  -5  -1   7        0.06       -0.39      0.69 o
  -4  -1   7        2.17        2.63      0.56 o
  -3  -1   7        0.67        0.71      0.42 o
  -2  -1   7       39.91       38.86      1.94 o
  -1  -1   7      211.17      228.12      5.11 o
   0  -1   7       39.42       32.28      0.68 o
   1  -1   7      345.74      336.45     10.53 o
   2  -1   7      330.29      325.92      7.77 o
   3  -1   7       13.31       14.22      0.43 o
   4  -1   7        0.01        0.14      0.35 o
   5  -1   7        1.35        1.19      0.42 o
   6  -1   7        0.68        1.24      0.44 o
  -6   0   7        1.49        0.91      0.81 o
  -5   0   7        2.31        2.15      0.52 o
  -4   0   7        3.09        3.72      0.42 o
  -3   0   7        5.36        4.98      0.41 o
  -2   0   7        0.77        1.39      0.42 o
  -1   0   7       16.00       16.77      0.47 o
   0   0   7        6.89        7.05      0.65 o
   1   0   7      120.52      117.04      0.70 o
   2   0   7       79.51       78.04      1.69 o
   3   0   7        1.08        1.08      0.39 o
   4   0   7       33.15       33.66      0.75 o
   5   0   7        0.81        0.08      0.40 o
   6   0   7        0.15        0.47      0.46 o
  -6   1   7        0.30        1.00      0.51 o
  -5   1   7        0.73        1.10      0.44 o
  -4   1   7       34.58       37.87      1.90 o
  -3   1   7       35.70       35.35      1.77 o
  -2   1   7       25.88       26.24      0.61 o
  -1   1   7       75.02       72.59      2.97 o
   0   1   7        0.14       -0.03      0.45 o
   1   1   7      219.55      225.75      2.18 o
   2   1   7      172.86      175.02      4.22 o
   3   1   7        0.46        1.06      0.45 o
   4   1   7       69.71       68.85      1.72 o
   5   1   7        1.70        1.66      0.42 o
   6   1   7        0.43        1.00      0.45 o
  -5   2   7        0.74        1.37      0.42 o
  -4   2   7        8.34        9.08      0.51 o
  -3   2   7      249.51      270.86      7.69 o
  -2   2   7       62.61       53.59      1.38 o
  -1   2   7       98.52      108.64      6.24 o
   0   2   7        2.05        1.93      0.46 o
   1   2   7      153.68      147.17      1.63 o
   2   2   7       10.22       15.19      0.61 o
   3   2   7       37.12       37.18      0.63 o
   4   2   7       80.20       84.53      1.90 o
   5   2   7        2.28        2.08      0.45 o
   6   2   7        2.17        2.01      0.48 o
   7   2   7        0.31        0.36      0.46 o
  -5   3   7        1.19        1.83      0.52 o
  -4   3   7        0.79        1.45      0.45 o
  -3   3   7        8.09        9.71      0.41 o
  -2   3   7      111.24      106.14      3.68 o
  -1   3   7        9.91        8.39      0.37 o
   0   3   7        6.99        6.51      0.53 o
   1   3   7        0.25        0.75      0.45 o
   2   3   7        3.55        5.54      0.48 o
   3   3   7        0.73        1.07      0.51 o
   4   3   7       69.99       71.95      2.37 o
   5   3   7       13.34       13.82      0.49 o
   6   3   7        3.93        3.97      0.49 o
   7   3   7        1.38        1.16      0.44 o
  -4   4   7        0.02        0.36      0.39 o
  -3   4   7        4.62        4.24      0.40 o
  -2   4   7        0.41        1.35      0.36 o
  -1   4   7        6.38        6.97      0.38 o
   0   4   7        1.52        2.60      0.46 o
   1   4   7        7.13        4.73      0.50 o
   2   4   7        0.30        0.78      0.50 o
   3   4   7       13.49       11.77      0.59 o
   4   4   7        9.27       10.09      1.21 o
   5   4   7        0.43       -0.20      0.59 o
   6   4   7        0.01        0.18      0.47 o
   7   4   7        4.86        3.33      0.55 o
  -4   5   7        1.03        2.03      0.42 o
  -3   5   7        3.14        3.28      0.46 o
  -2   5   7        2.57        3.80      0.43 o
  -1   5   7        5.83        6.34      0.39 o
   0   5   7        0.12        1.06      0.49 o
   1   5   7       50.60       49.69      0.61 o
   2   5   7       12.67       10.79      0.49 o
   3   5   7       11.08       12.98      0.53 o
   4   5   7        3.86        2.01      0.52 o
   5   5   7        0.80        0.75      0.88 o
   6   5   7        1.27        1.10      0.44 o
   7   5   7        3.31        2.68      0.53 o
  -3   6   7        1.04        0.23      0.42 o
  -2   6   7        2.30        2.18      0.39 o
  -1   6   7       48.83       43.26      2.05 o
   0   6   7        9.08        5.79      0.42 o
   1   6   7       32.15       33.15      1.09 o
   2   6   7      350.84      367.23      2.94 o
   3   6   7        4.14        3.81      0.48 o
   4   6   7        4.69        3.68      0.49 o
   5   6   7        0.15        0.98      0.49 o
   6   6   7        8.34        7.46      0.61 o
  -2   7   7        0.48        1.24      0.40 o
  -1   7   7        5.28        2.94      0.38 o
   0   7   7       25.02       22.02      0.44 o
   1   7   7        0.11        0.05      0.45 o
   2   7   7        0.96        1.01      0.47 o
   3   7   7       53.41       55.00      0.66 o
   4   7   7        0.92        0.99      0.48 o
   5   7   7        5.55        5.23      0.73 o
   6   7   7        0.66        1.06      0.65 o
  -1   8   7        1.16        1.17      0.39 o
   0   8   7        1.25        2.10      0.41 o
   1   8   7        0.03        0.56      0.39 o
   2   8   7        0.04       -0.22      0.53 o
   3   8   7        1.74        2.36      0.49 o
   4   8   7        0.98        1.26      0.54 o
   5   8   7        0.31        0.28      0.56 o
   6   8   7        0.39        0.22      0.56 o
   0   9   7        0.58        1.12      0.39 o
   1   9   7        0.28        0.39      0.44 o
   2   9   7        3.56        4.35      0.51 o
   3   9   7        2.14        2.03      0.58 o
   4   9   7        1.21        1.71      0.58 o
   5   9   7        0.01        0.80      0.59 o
   2  10   7        1.85        2.12      0.48 o
   3  10   7        0.15        0.86      0.47 o
  -3  -9   8        0.17        0.75      0.48 o
  -2  -9   8        6.55        5.28      0.43 o
  -1  -9   8        2.74        2.51      0.41 o
  -4  -8   8        0.71        0.98      0.54 o
  -3  -8   8        0.48        1.21      0.44 o
  -2  -8   8        0.39        0.28      0.44 o
  -1  -8   8        0.04        0.09      0.38 o
   0  -8   8        0.44        1.03      0.35 o
   1  -8   8        1.03        0.67      0.36 o
  -5  -7   8        0.53        0.66      0.50 o
  -4  -7   8        1.35        1.67      0.45 o
  -3  -7   8        3.76        3.65      0.68 o
  -2  -7   8        0.20        0.45      0.43 o
  -1  -7   8        0.07        0.84      0.33 o
   0  -7   8        2.36        1.96      0.34 o
   1  -7   8        0.11        0.49      0.34 o
   2  -7   8        1.02        1.08      0.37 o
  -6  -6   8        4.83        4.21      1.04 o
  -5  -6   8        4.70        4.23      0.53 o
  -4  -6   8        6.94        5.88      0.47 o
  -3  -6   8        2.05        1.80      0.42 o
  -2  -6   8        0.00        0.07      0.41 o
  -1  -6   8        8.14        8.33      0.35 o
   0  -6   8       15.15       15.44      0.71 o
   1  -6   8        0.03        1.07      0.33 o
   2  -6   8        0.43        0.87      0.33 o
   3  -6   8        0.74        0.88      0.41 o
  -6  -5   8        2.07        1.58      0.83 o
  -5  -5   8        2.74        1.82      0.62 o
  -4  -5   8        2.41        1.85      0.47 o
  -3  -5   8        9.71       11.36      0.46 o
  -2  -5   8        1.82        1.75      0.60 o
  -1  -5   8       25.45       29.91      2.43 o
   0  -5   8       18.10       16.47      0.58 o
   1  -5   8        7.18        7.92      0.35 o
   2  -5   8        0.07        0.51      0.34 o
   3  -5   8       10.34       10.15      0.43 o
   4  -5   8        2.11        2.03      0.44 o
  -6  -4   8        0.87        1.80      0.98 o
  -5  -4   8        1.17        1.69      0.61 o
  -4  -4   8        0.47        0.67      0.49 o
  -3  -4   8       15.56       12.61      0.47 o
  -2  -4   8        8.68        7.99      0.48 o
  -1  -4   8       25.39       26.23      1.16 o
   0  -4   8        7.76        7.72      0.45 o
   1  -4   8        9.12       10.43      0.43 o
   2  -4   8        0.08       -0.09      0.44 o
   3  -4   8        0.18        0.26      0.36 o
   4  -4   8        0.32        0.70      0.40 o
  -6  -3   8        0.28       -0.11      0.97 o
  -5  -3   8        1.13        1.42      0.67 o
  -4  -3   8        6.08        6.98      0.56 o
  -3  -3   8        1.23        1.54      0.49 o
  -2  -3   8       15.78       17.84      0.99 o
  -1  -3   8        8.63        8.27      0.44 o
   0  -3   8        4.52        4.97      0.45 o
   1  -3   8        2.38        3.19      0.36 o
   2  -3   8        1.85        2.78      0.41 o
   3  -3   8        0.05        0.34      0.32 o
   4  -3   8        1.19        0.55      0.46 o
   5  -3   8        0.74        0.83      0.38 o
  -6  -2   8        1.29        1.10      0.81 o
  -5  -2   8        0.41        0.71      0.60 o
  -4  -2   8       16.92       14.80      1.07 o
  -3  -2   8        7.00        7.16      0.80 o
  -2  -2   8       30.78       30.70      1.93 o
  -1  -2   8       68.12       75.64      1.00 o
   0  -2   8       27.39       32.08      0.79 o
   1  -2   8        0.97        1.38      0.43 o
   2  -2   8       51.30       49.25      2.18 o
   3  -2   8       18.00       22.99      2.36 o
   4  -2   8        2.95        3.37      0.36 o
   5  -2   8        3.23        3.21      0.65 o
  -6  -1   8        2.20        0.73      0.98 o
  -5  -1   8        0.14        0.89      0.64 o
  -4  -1   8        0.11        0.14      0.53 o
  -3  -1   8        0.71        1.10      0.49 o
  -2  -1   8        2.59        2.70      0.58 o
  -1  -1   8      126.16      126.78      3.07 o
   0  -1   8       63.88       76.65      0.76 o
   1  -1   8        0.02       -0.19      0.41 o
   2  -1   8        9.30       10.79      0.48 o
   3  -1   8        1.85        2.73      0.38 o
   4  -1   8       12.04       13.75      0.39 o
   5  -1   8        5.70        5.10      0.39 o
   6  -1   8        1.53        1.44      0.46 o
  -6   0   8        0.09       -0.06      0.83 o
  -5   0   8        0.67        0.66      0.46 o
  -4   0   8       10.17       10.93      0.66 o
  -3   0   8        2.40        2.15      0.37 o
  -2   0   8        7.66        6.63      0.53 o
  -1   0   8       43.85       42.88      0.56 o
   0   0   8       32.98       31.50      1.51 o
   1   0   8        1.74        2.14      0.43 o
   2   0   8        0.54        0.97      0.38 o
   3   0   8       16.06       16.58      0.46 o
   4   0   8        4.05        4.85      0.39 o
   5   0   8        1.23        1.20      0.37 o
   6   0   8        0.32        0.67      0.42 o
  -5   1   8       10.06       10.28      1.04 o
  -4   1   8        6.82        7.17      0.43 o
  -3   1   8       15.57       17.03      0.58 o
  -2   1   8        2.95        3.18      0.39 o
  -1   1   8       35.99       37.13      1.73 o
   0   1   8       19.58       22.48      0.58 o
   1   1   8       65.70       63.77      2.02 o
   2   1   8        0.59        0.08      0.47 o
   3   1   8        3.83        5.13      0.45 o
   4   1   8        0.20        1.27      0.49 o
   5   1   8        8.49        6.94      0.37 o
   6   1   8        0.07        0.10      0.41 o
  -5   2   8        3.36        2.82      0.53 o
  -4   2   8        7.48        9.83      0.49 o
  -3   2   8       26.65       26.29      0.50 o
  -2   2   8        2.94        3.15      0.45 o
  -1   2   8        0.92        1.29      0.45 o
   0   2   8       68.03       79.41      0.75 o
   1   2   8      163.14      163.24      3.56 o
   2   2   8       10.81       11.62      0.55 o
   3   2   8       10.68       11.57      0.59 o
   4   2   8        6.14        6.72      0.42 o
   5   2   8        8.07        7.17      0.48 o
   6   2   8        0.84        1.40      0.43 o
  -5   3   8        1.82        1.42      0.57 o
  -4   3   8        0.47        0.19      0.47 o
  -3   3   8        2.68        1.97      0.42 o
  -2   3   8       32.48       33.17      0.76 o
  -1   3   8       22.44       20.66      1.58 o
   0   3   8       77.69       76.94      0.66 o
   1   3   8        0.42        1.80      0.45 o
   2   3   8        1.61        2.14      0.46 o
   3   3   8        0.14        0.94      0.46 o
   4   3   8       36.21       39.27      1.52 o
   5   3   8        0.09        0.84      0.42 o
   6   3   8        0.04        0.11      0.48 o
  -4   4   8        0.46        1.55      0.48 o
  -3   4   8        0.21        0.33      0.37 o
  -2   4   8        0.61        1.28      0.35 o
  -1   4   8       25.03       25.22      0.98 o
   0   4   8       17.50       19.63      0.51 o
   1   4   8        0.14        0.41      0.44 o
   2   4   8        0.06        0.42      0.50 o
   3   4   8        0.21        0.97      0.55 o
   4   4   8        3.88        3.81      0.58 o
   5   4   8        0.05        0.61      0.44 o
   6   4   8        0.16        0.85      0.52 o
  -4   5   8        1.92        2.62      0.46 o
  -3   5   8        2.40        4.49      0.45 o
  -2   5   8        0.06        0.61      0.40 o
  -1   5   8        5.76        5.25      0.39 o
   0   5   8       12.63       13.90      0.50 o
   1   5   8        1.12        1.78      0.50 o
   2   5   8       24.83       22.56      0.59 o
   3   5   8       25.60       27.02      1.03 o
   4   5   8        1.63        1.70      0.53 o
   5   5   8        0.62        0.55      0.60 o
   6   5   8        2.42        1.36      0.48 o
  -3   6   8        7.87       11.87      0.73 o
  -2   6   8        2.14        2.52      0.43 o
  -1   6   8        5.75        4.21      0.40 o
   0   6   8       20.21       19.15      0.42 o
   1   6   8       26.14       25.07      0.54 o
   2   6   8        8.16        9.47      0.56 o
   3   6   8       22.99       23.39      1.26 o
   4   6   8        4.94        4.69      0.54 o
   5   6   8       14.56       13.61      1.83 o
   6   6   8        4.88        4.38      0.67 o
  -2   7   8        0.02        0.04      0.39 o
  -1   7   8        0.73        2.14      0.36 o
   0   7   8       10.80       10.39      0.45 o
   1   7   8        0.01        0.41      0.56 o
   2   7   8       15.35       14.90      0.52 o
   3   7   8        2.60        2.89      0.49 o
   4   7   8        5.44        4.52      0.55 o
   5   7   8        0.58        1.77      0.51 o
   6   7   8        1.95        0.33      0.67 o
  -1   8   8        2.36        2.67      0.41 o
   0   8   8        2.36        2.44      0.62 o
   1   8   8        2.91        2.74      0.43 o
   2   8   8        0.62        1.11      0.48 o
   3   8   8        0.00       -0.01      0.58 o
   4   8   8        1.38        2.64      0.56 o
   5   8   8        0.11        0.28      0.59 o
   0   9   8        1.55        2.98      0.41 o
   1   9   8        2.01        2.56      0.46 o
   2   9   8        3.99        4.20      0.44 o
   3   9   8        0.57        1.32      0.57 o
   4   9   8        0.25        1.61      0.53 o
  -4  -8   9        0.42        0.75      0.48 o
  -3  -8   9        0.08        0.33      0.49 o
  -2  -8   9        0.19        0.42      0.40 o
  -1  -8   9        0.04       -0.53      0.40 o
   0  -8   9        0.01       -0.10      0.38 o
  -5  -7   9        0.45        0.48      0.52 o
  -4  -7   9        2.02        1.82      0.48 o
  -3  -7   9        3.79        2.81      0.41 o
  -2  -7   9        0.62        0.98      0.44 o
  -1  -7   9        1.81        2.18      0.36 o
   0  -7   9        0.00        0.49      0.34 o
   1  -7   9        1.33        1.71      0.36 o
   2  -7   9        0.23        0.56      0.43 o
  -5  -6   9        2.46        2.54      0.57 o
  -4  -6   9        2.13        1.77      0.48 o
  -3  -6   9       47.55       44.40      1.21 o
  -2  -6   9        5.76        6.21      0.47 o
  -1  -6   9        3.90        3.40      0.39 o
   0  -6   9       19.43       18.53      0.96 o
   1  -6   9        0.22        0.55      0.33 o
   2  -6   9        0.59        0.93      0.38 o
   3  -6   9        0.00        0.36      0.41 o
  -5  -5   9        0.20       -0.11      0.61 o
  -4  -5   9        0.98        1.05      0.48 o
  -3  -5   9        0.85        0.78      0.41 o
  -2  -5   9       40.38       34.32      1.83 o
  -1  -5   9        0.15        0.61      0.35 o
   0  -5   9        0.71        1.37      0.40 o
   1  -5   9        9.60        9.04      0.61 o
   2  -5   9        0.16        0.36      0.36 o
   3  -5   9        0.04        0.17      0.38 o
  -6  -4   9        0.07        1.02      1.03 o
  -5  -4   9        0.31        1.07      0.61 o
  -4  -4   9        1.61        1.10      0.63 o
  -3  -4   9        1.00        1.96      0.48 o
  -2  -4   9       14.61       11.61      0.63 o
  -1  -4   9        3.43        5.03      0.37 o
   0  -4   9        0.01        0.55      0.41 o
   1  -4   9        3.13        3.88      0.41 o
   2  -4   9        0.50        0.60      0.39 o
   3  -4   9        0.01        0.04      0.45 o
   4  -4   9        0.36        0.22      0.43 o
  -6  -3   9        0.29        0.19      1.03 o
  -5  -3   9        4.32        3.42      0.75 o
  -4  -3   9        7.12        6.64      0.92 o
  -3  -3   9        8.75        9.73      0.75 o
  -2  -3   9        4.64        4.12      0.46 o
  -1  -3   9        0.80        0.77      0.41 o
   0  -3   9        0.04        0.11      0.39 o
   1  -3   9       10.71        9.82      0.54 o
   2  -3   9       21.26       22.20      1.11 o
   3  -3   9        0.37        0.03      0.37 o
   4  -3   9        0.28        0.98      0.42 o
   5  -3   9        0.06        0.82      0.45 o
  -6  -2   9        0.96       -0.35      0.86 o
  -5  -2   9        6.35        6.46      0.94 o
  -4  -2   9       17.73       15.51      1.62 o
  -3  -2   9        0.15        0.10      0.46 o
  -2  -2   9        0.05        0.67      0.51 o
  -1  -2   9        1.69        1.61      0.41 o
   0  -2   9       10.09       11.50      0.62 o
   1  -2   9        3.93        3.54      0.38 o
   2  -2   9      193.07      205.63      8.32 o
   3  -2   9       13.71       12.02      0.56 o
   4  -2   9        0.90        1.24      0.37 o
   5  -2   9        1.02        1.48      0.47 o
  -5  -1   9        1.39        1.05      0.63 o
  -4  -1   9        0.05        0.27      0.55 o
  -3  -1   9        1.57        2.75      0.50 o
  -2  -1   9        1.10        1.35      0.51 o
  -1  -1   9       28.80       31.41      0.55 o
   0  -1   9       20.30       25.06      0.60 o
   1  -1   9       14.75       15.53      0.73 o
   2  -1   9       22.87       26.25      0.79 o
   3  -1   9      140.30      145.94      4.61 o
   4  -1   9        1.36        1.75      0.37 o
   5  -1   9        1.59        1.51      0.41 o
  -5   0   9        7.50        5.17      0.65 o
  -4   0   9        3.52        4.07      0.42 o
  -3   0   9        2.01        1.80      0.42 o
  -2   0   9       33.01       34.40      0.68 o
  -1   0   9        0.33        0.74      0.42 o
   0   0   9        5.07        4.69      0.42 o
   1   0   9       35.23       42.15      0.86 o
   2   0   9        4.71        4.06      0.38 o
   3   0   9       10.08        9.97      0.40 o
   4   0   9        7.11        5.40      0.39 o
   5   0   9        0.22        1.15      0.41 o
   6   0   9        0.02        0.65      0.48 o
  -5   1   9        0.04        0.18      0.55 o
  -4   1   9       14.77       15.74      0.52 o
  -3   1   9       12.27       15.64      0.53 o
  -2   1   9      164.84      170.63      2.95 o
  -1   1   9        0.31        0.61      0.42 o
   0   1   9       26.50       27.37      1.81 o
   1   1   9        4.82        6.29      0.47 o
   2   1   9       19.41       21.04      0.87 o
   3   1   9        0.92        1.99      0.44 o
   4   1   9        2.73        3.15      0.36 o
   5   1   9        0.09        0.84      0.37 o
   6   1   9        0.68        0.70      0.38 o
  -5   2   9        1.00        1.44      0.53 o
  -4   2   9        0.19       -0.16      0.50 o
  -3   2   9        0.01        0.31      0.43 o
  -2   2   9       70.21       72.13      2.05 o
  -1   2   9       36.02       32.86      1.21 o
   0   2   9       19.80       18.88      0.52 o
   1   2   9       89.38       96.05      1.36 o
   2   2   9        0.79        0.48      0.45 o
   3   2   9        0.00        0.04      0.63 o
   4   2   9       10.11       10.93      0.55 o
   5   2   9        2.40        2.64      0.44 o
   6   2   9        0.57        0.51      0.41 o
  -4   3   9        0.29        0.28      0.52 o
  -3   3   9        6.07        7.49      0.44 o
  -2   3   9        2.07        2.70      0.39 o
  -1   3   9       14.74       14.30      0.90 o
   0   3   9        2.77        3.50      0.54 o
   1   3   9       32.32       32.56      1.34 o
   2   3   9        7.59        9.05      0.54 o
   3   3   9        0.53        0.13      0.46 o
   4   3   9        7.20        6.42      0.49 o
   5   3   9        3.36        4.52      0.47 o
   6   3   9        0.60        1.02      0.49 o
  -4   4   9        2.73        2.51      0.50 o
  -3   4   9        0.36        0.78      0.40 o
  -2   4   9       11.47       12.36      0.43 o
  -1   4   9        8.43        9.18      0.50 o
   0   4   9       29.78       33.09      0.56 o
   1   4   9      135.53      142.25      0.78 o
   2   4   9        1.53        2.65      0.46 o
   3   4   9        9.97        8.66      0.72 o
   4   4   9        1.23        0.41      0.57 o
   5   4   9        0.21        0.34      0.49 o
   6   4   9        0.88        0.74      0.46 o
  -3   5   9        4.93        4.72      0.41 o
  -2   5   9       12.72        8.69      0.55 o
  -1   5   9        4.47        3.85      0.38 o
   0   5   9        1.86        1.39      0.51 o
   1   5   9       70.45       73.91      2.24 o
   2   5   9        6.12        7.07      0.80 o
   3   5   9       64.20       69.02      1.16 o
   4   5   9        8.03        6.89      0.55 o
   5   5   9        1.77        1.68      0.61 o
   6   5   9        0.09        0.62      0.46 o
  -2   6   9        0.57        0.87      0.39 o
  -1   6   9        2.13        3.09      0.37 o
   0   6   9        0.84        1.21      0.59 o
   1   6   9       10.01       10.15      0.52 o
   2   6   9        6.06        4.73      0.55 o
   3   6   9      115.03      115.87      1.51 o
   4   6   9       33.96       31.64      0.65 o
   5   6   9        0.58        0.34      0.56 o
   6   6   9        1.56        0.88      0.67 o
  -2   7   9        0.07       -0.17      0.46 o
  -1   7   9        0.00        1.32      0.39 o
   0   7   9        7.52        6.51      0.40 o
   1   7   9        1.18        1.38      0.47 o
   2   7   9        2.70        3.33      0.59 o
   3   7   9        0.87        1.30      0.54 o
   4   7   9        4.77        4.71      0.52 o
   5   7   9        0.53        0.62      0.66 o
  -1   8   9        0.00        0.85      0.41 o
   0   8   9        0.00        0.20      0.39 o
   1   8   9        1.90        2.63      0.47 o
   2   8   9        0.00        0.23      0.57 o
   3   8   9        2.26        2.09      0.51 o
   4   8   9        2.55        3.67      0.54 o
   5   8   9        0.03        0.51      0.54 o
   1   9   9       10.96       13.08      0.48 o
   2   9   9        0.52        0.19      0.44 o
   3   9   9        4.85        3.85      0.55 o
   4   9   9        1.13        1.76      0.55 o
  -3  -8  10        0.01        0.19      0.50 o
  -2  -8  10        0.08        0.04      0.44 o
  -1  -8  10        0.00        0.45      0.44 o
  -4  -7  10        1.89        0.98      0.51 o
  -3  -7  10       14.10       12.19      0.66 o
  -2  -7  10        0.03       -0.17      0.40 o
  -1  -7  10        0.57        0.95      0.35 o
   0  -7  10        0.00        0.03      0.36 o
   1  -7  10        1.79        1.64      0.37 o
  -5  -6  10        0.89        1.40      0.66 o
  -4  -6  10        0.04       -0.14      0.49 o
  -3  -6  10       35.90       27.73      0.81 o
  -2  -6  10       44.75       44.34      1.87 o
  -1  -6  10        0.54        1.00      0.37 o
   0  -6  10        0.00        0.44      0.37 o
   1  -6  10        0.00        0.42      0.40 o
   2  -6  10        1.19        1.20      0.41 o
  -5  -5  10        0.49        1.17      0.58 o
  -4  -5  10        0.28        0.75      0.53 o
  -3  -5  10        0.14        0.05      0.62 o
  -2  -5  10        2.75        4.30      0.47 o
  -1  -5  10        0.44        0.54      0.43 o
   0  -5  10        0.16        0.71      0.45 o
   1  -5  10        0.00       -0.23      0.46 o
   2  -5  10        0.27        0.17      0.38 o
   3  -5  10        0.05        0.67      0.47 o
  -5  -4  10        0.92        1.06      0.59 o
  -4  -4  10        0.81        0.37      0.53 o
  -3  -4  10        0.22        0.84      0.54 o
  -2  -4  10        0.07        0.53      0.46 o
  -1  -4  10        4.93        3.80      0.44 o
   0  -4  10        2.38        4.05      0.42 o
   1  -4  10        5.66        4.18      0.43 o
   2  -4  10        0.02        0.95      0.42 o
   3  -4  10        0.00        0.61      0.51 o
   4  -4  10        0.07        1.10      0.46 o
  -5  -3  10        1.53        0.83      0.76 o
  -4  -3  10        3.13        3.13      0.57 o
  -3  -3  10        6.83        6.65      0.58 o
  -2  -3  10        0.23        0.92      0.46 o
  -1  -3  10       18.13       17.83      0.45 o
   0  -3  10        3.28        4.48      0.43 o
   1  -3  10        0.99        1.72      0.41 o
   2  -3  10        8.04        7.87      1.10 o
   3  -3  10        3.15        3.61      0.44 o
   4  -3  10        0.09        0.46      0.38 o
  -5  -2  10        0.03        0.54      0.63 o
  -4  -2  10        5.54        5.17      0.54 o
  -3  -2  10        1.05        0.74      0.52 o
  -2  -2  10        4.44        4.95      0.49 o
  -1  -2  10       17.08       21.22      2.02 o
   0  -2  10       41.89       48.74      1.22 o
   1  -2  10        4.96        6.83      0.41 o
   2  -2  10       88.42       87.08      2.90 o
   3  -2  10       27.29       30.19      1.02 o
   4  -2  10        0.74        0.64      0.38 o
   5  -2  10        0.09        0.08      0.41 o
  -5  -1  10        2.50        2.52      0.63 o
  -4  -1  10        0.09        0.76      0.53 o
  -3  -1  10        0.12       -0.10      0.78 o
  -2  -1  10        6.23        5.90      0.54 o
  -1  -1  10       19.26       19.38      0.48 o
   0  -1  10       42.79       46.74      0.83 o
   1  -1  10       16.72       16.38      0.45 o
   2  -1  10        4.18        3.86      0.40 o
   3  -1  10       25.36       23.66      1.20 o
   4  -1  10       12.88       10.96      0.50 o
   5  -1  10        0.06        0.63      0.41 o
  -5   0  10        0.40        1.16      0.81 o
  -4   0  10        1.50        1.41      0.53 o
  -3   0  10        8.21        8.25      0.47 o
  -2   0  10        3.67        5.36      0.44 o
  -1   0  10        0.69        1.70      0.45 o
   0   0  10        3.67        3.99      0.43 o
   1   0  10        9.59       10.69      0.41 o
   2   0  10        1.92        1.71      0.39 o
   3   0  10        1.41        2.36      0.38 o
   4   0  10       10.96        9.35      0.42 o
   5   0  10        0.01        0.87      0.40 o
  -5   1  10        1.67        2.70      0.54 o
  -4   1  10        0.88        0.68      0.51 o
  -3   1  10        9.59        8.40      0.52 o
  -2   1  10       98.75      109.37      1.38 o
  -1   1  10       11.41       11.36      0.46 o
   0   1  10        0.03       -0.28      0.43 o
   1   1  10        0.01       -0.06      0.54 o
   2   1  10       36.43       40.23      0.83 o
   3   1  10        0.00        0.28      0.77 o
   4   1  10       13.07       12.85      0.42 o
   5   1  10        0.09        0.50      0.38 o
   6   1  10        0.05        0.14      0.42 o
  -4   2  10        1.63        1.50      0.49 o
  -3   2  10        0.01        0.17      0.45 o
  -2   2  10       85.48       87.03      1.36 o
  -1   2  10       63.57       72.49      2.62 o
   0   2  10        0.39        1.83      0.44 o
   1   2  10        5.63        5.46      0.66 o
   2   2  10        1.80        2.32      0.51 o
   3   2  10        0.10        0.02      0.48 o
   4   2  10        7.38        6.53      0.79 o
   5   2  10       11.56       10.72      0.51 o
   6   2  10        0.05        0.42      0.40 o
  -4   3  10        0.44        1.47      0.54 o
  -3   3  10        3.08        2.16      0.44 o
  -2   3  10        0.89        1.95      0.38 o
  -1   3  10        4.78        5.22      0.42 o
   0   3  10        0.02       -0.13      0.43 o
   1   3  10       10.27        8.86      0.48 o
   2   3  10        1.93        2.50      0.46 o
   3   3  10        0.07        0.21      0.47 o
   4   3  10        2.05        2.71      0.41 o
   5   3  10        8.40        8.94      0.47 o
   6   3  10        0.63        0.82      0.47 o
  -3   4  10        1.68        1.96      0.47 o
  -2   4  10        0.02       -0.09      0.42 o
  -1   4  10        0.20        0.30      0.38 o
   0   4  10       12.27       10.84      0.53 o
   1   4  10       17.40       20.31      0.53 o
   2   4  10        2.23        2.97      0.52 o
   3   4  10        0.86        1.65      0.53 o
   4   4  10        3.99        3.99      0.54 o
   5   4  10        0.19        0.84      0.43 o
   6   4  10        0.01        0.83      0.50 o
  -3   5  10        1.04        2.02      0.49 o
  -2   5  10        2.66        3.84      0.43 o
  -1   5  10        2.08        1.54      0.39 o
   0   5  10       18.02       18.12      0.86 o
   1   5  10       15.51       14.75      0.55 o
   2   5  10       24.52       24.39      1.19 o
   3   5  10       24.73       24.21      0.82 o
   4   5  10        0.18        0.12      0.48 o
   5   5  10        0.54        0.80      0.56 o
   6   5  10        1.37        1.46      0.51 o
  -2   6  10        0.77        1.40      0.42 o
  -1   6  10        5.32        4.85      0.39 o
   0   6  10        4.16        3.21      0.41 o
   1   6  10        5.65        6.05      0.49 o
   2   6  10        1.04        0.30      0.48 o
   3   6  10       43.14       41.40      2.07 o
   4   6  10        4.60        4.39      0.57 o
   5   6  10        0.26       -0.04      0.52 o
  -1   7  10        0.10        0.70      0.42 o
   0   7  10        3.37        3.09      0.41 o
   1   7  10        5.43        4.98      0.57 o
   2   7  10        0.49        0.59      0.49 o
   3   7  10        1.33        1.47      0.48 o
   4   7  10        9.49        8.05      0.74 o
   5   7  10        0.03        0.75      0.54 o
   0   8  10        0.07        0.63      0.39 o
   1   8  10        1.74        1.18      0.42 o
   2   8  10        3.36        3.03      0.54 o
   3   8  10        1.58        1.34      0.57 o
   4   8  10        2.12        2.14      0.55 o
  -3  -7  11        3.37        1.90      0.50 o
  -2  -7  11        0.00        0.75      0.54 o
  -1  -7  11        0.04        0.06      0.40 o
   0  -7  11        0.58        0.56      0.38 o
  -4  -6  11        0.74        1.06      0.58 o
  -3  -6  11        1.04        1.66      0.58 o
  -2  -6  11        2.42        1.67      0.46 o
  -1  -6  11        0.49        0.75      0.42 o
   0  -6  11        4.09        3.71      0.72 o
   1  -6  11        3.62        4.30      1.05 o
  -4  -5  11        0.01        0.15      0.57 o
  -3  -5  11        3.90        2.21      0.74 o
  -2  -5  11        1.16        2.34      0.52 o
  -1  -5  11        0.57        1.20      0.49 o
   0  -5  11        0.61        0.60      0.43 o
   1  -5  11        0.03       -0.08      0.41 o
   2  -5  11        0.08        0.37      0.52 o
  -5  -4  11        0.03       -0.05      0.61 o
  -4  -4  11        0.43        0.43      0.55 o
  -3  -4  11        0.29        0.17      0.55 o
  -2  -4  11        2.04        2.81      0.46 o
  -1  -4  11        0.08        0.97      0.45 o
   0  -4  11        0.20        1.00      0.42 o
   1  -4  11        1.91        2.35      0.41 o
   2  -4  11        0.05       -0.45      0.40 o
   3  -4  11        0.07        0.41      0.43 o
  -5  -3  11        0.38        0.31      0.61 o
  -4  -3  11        1.70        1.98      0.55 o
  -3  -3  11        0.96        1.62      0.56 o
  -2  -3  11        0.04        0.36      0.43 o
  -1  -3  11       15.77       20.30      0.93 o
   0  -3  11        1.50        1.08      0.42 o
   1  -3  11        1.73        3.23      0.41 o
   2  -3  11        0.78        2.81      0.49 o
   3  -3  11        9.35        9.48      0.45 o
   4  -3  11        0.15        0.16      0.41 o
  -5  -2  11        0.09        0.09      0.63 o
  -4  -2  11        0.04        0.72      0.53 o
  -3  -2  11        4.64        5.02      0.62 o
  -2  -2  11        0.71        1.33      0.48 o
  -1  -2  11        5.43        7.40      0.79 o
   0  -2  11       59.49       62.76      2.04 o
   1  -2  11        7.65        8.68      0.41 o
   2  -2  11        0.07        0.27      0.46 o
   3  -2  11        0.98        0.84      0.41 o
   4  -2  11        0.22       -0.11      0.39 o
  -5  -1  11        3.32        2.61      0.82 o
  -4  -1  11        0.34        0.94      0.63 o
  -3  -1  11        6.75        6.20      0.56 o
  -2  -1  11        0.00        0.33      0.53 o
  -1  -1  11        0.07        0.55      0.44 o
   0  -1  11        0.47        1.22      0.42 o
   1  -1  11        1.14        0.65      0.66 o
   2  -1  11        0.44        0.75      0.40 o
   3  -1  11        0.28        0.16      0.39 o
   4  -1  11        0.66        0.80      0.38 o
   5  -1  11        0.05        0.24      0.43 o
  -5   0  11        1.37        1.99      0.81 o
  -4   0  11        1.48        1.55      0.52 o
  -3   0  11        0.26        0.69      0.51 o
  -2   0  11        3.73        3.04      0.51 o
  -1   0  11        0.01        0.48      0.39 o
   0   0  11        0.11        0.89      0.41 o
   1   0  11       13.60       14.80      0.44 o
   2   0  11        0.15        0.10      0.36 o
   3   0  11        3.24        3.98      0.41 o
   4   0  11        0.03        0.29      0.37 o
   5   0  11        0.66        0.75      0.40 o
  -4   1  11        7.43        9.26      0.56 o
  -3   1  11        0.05        0.94      0.46 o
  -2   1  11       10.64        9.49      0.46 o
  -1   1  11        0.33        0.91      0.46 o
   0   1  11        0.11        0.62      0.43 o
   1   1  11       18.34       19.27      1.79 o
   2   1  11       10.53       11.09      0.74 o
   3   1  11        2.16        2.74      0.38 o
   4   1  11        2.48        3.30      0.40 o
   5   1  11        0.01        0.08      0.37 o
  -4   2  11        1.96        2.30      0.55 o
  -3   2  11        5.21        6.45      0.54 o
  -2   2  11       29.70       35.21      0.52 o
  -1   2  11        0.00        0.11      0.48 o
   0   2  11       21.35       25.84      1.17 o
   1   2  11        5.75        5.09      0.47 o
   2   2  11       16.10       13.74      1.20 o
   3   2  11        0.04        0.47      0.44 o
   4   2  11        2.89        2.77      0.43 o
   5   2  11        5.97        5.86      0.43 o
  -3   3  11        1.60        1.14      0.46 o
  -2   3  11        1.33        1.34      0.43 o
  -1   3  11        3.64        3.65      0.44 o
   0   3  11       65.12       70.53      3.73 o
   1   3  11        5.55        7.14      0.49 o
   2   3  11        2.01        3.60      0.70 o
   3   3  11        1.85        1.02      0.89 o
   4   3  11        0.07        0.92      0.45 o
   5   3  11        1.11        1.40      0.49 o
  -3   4  11        1.18        1.54      0.42 o
  -2   4  11        1.44        1.37      0.39 o
  -1   4  11        0.03        0.54      0.38 o
   0   4  11        5.13        3.51      0.43 o
   1   4  11        1.06        0.45      0.54 o
   2   4  11        4.43        3.78      0.49 o
   3   4  11        0.44        0.49      0.56 o
   4   4  11        0.37        0.44      0.54 o
   5   4  11        0.00       -0.64      0.41 o
  -2   5  11        2.12        2.13      0.40 o
  -1   5  11        0.31       -0.10      0.37 o
   0   5  11        5.24        4.17      0.97 o
   1   5  11       15.83       14.80      0.58 o
   2   5  11        6.85        7.71      0.57 o
   3   5  11        1.28        1.56      0.49 o
   4   5  11       11.32       11.22      1.00 o
   5   5  11        0.22        0.59      0.53 o
  -2   6  11        0.63        1.13      0.41 o
  -1   6  11        0.90        1.68      0.41 o
   0   6  11        2.32        2.49      0.43 o
   1   6  11        5.77        4.56      0.55 o
   2   6  11        0.51        1.80      0.52 o
   3   6  11       11.55       11.39      0.70 o
   4   6  11        0.85        0.41      0.56 o
   5   6  11        0.24        0.01      0.60 o
   0   7  11        0.03       -0.22      0.42 o
   1   7  11        0.95        0.45      0.50 o
   2   7  11        0.46        1.59      0.62 o
   3   7  11        1.46        2.58      0.57 o
   4   7  11        1.47        1.72      0.54 o
   1   8  11        0.22        1.01      0.50 o
   2   8  11        2.55        1.84      0.54 o
   3   8  11        0.94        1.33      0.55 o
  -3  -6  12        0.03        0.51      0.61 o
  -2  -6  12        5.23        3.49      0.55 o
  -1  -6  12        3.46        4.08      0.78 o
   0  -6  12        0.22        0.20      0.47 o
   1  -6  12        2.87        2.52      0.51 o
  -4  -5  12        0.18        0.66      0.67 o
  -3  -5  12        0.49        0.97      0.67 o
  -2  -5  12        3.50        1.76      0.57 o
  -1  -5  12        0.06        0.61      0.44 o
   0  -5  12        0.28       -0.09      0.73 o
   1  -5  12        0.00        0.43      0.42 o
   2  -5  12        0.46        0.41      0.54 o
  -4  -4  12        1.67        1.77      0.68 o
  -3  -4  12        0.01       -0.02      0.56 o
  -2  -4  12        0.33        0.41      0.48 o
  -1  -4  12        0.34        0.59      0.43 o
   0  -4  12        0.10        0.16      0.44 o
   1  -4  12        0.02       -0.24      0.41 o
   2  -4  12        0.13        0.22      0.54 o
   3  -4  12        0.46        0.22      0.45 o
  -4  -3  12        4.06        2.97      0.67 o
  -3  -3  12        7.89        7.95      0.56 o
  -2  -3  12        3.11        3.10      0.46 o
  -1  -3  12        0.80       -0.04      0.56 o
   0  -3  12        1.97        3.60      0.41 o
   1  -3  12        0.65        0.61      0.41 o
   2  -3  12        8.50        7.82      0.47 o
   3  -3  12        5.20        3.36      0.48 o
  -4  -2  12        0.10        0.50      0.66 o
  -3  -2  12        0.80        0.68      0.54 o
  -2  -2  12        0.39        0.84      0.46 o
  -1  -2  12        0.05        0.54      0.42 o
   0  -2  12        0.77        0.60      0.40 o
   1  -2  12        0.73        0.75      0.42 o
   2  -2  12        3.35        3.57      0.43 o
   3  -2  12       35.53       30.32      1.15 o
   4  -2  12        3.92        3.19      0.46 o
  -4  -1  12        0.04        0.64      0.70 o
  -3  -1  12        0.76        1.67      0.61 o
  -2  -1  12        1.11        0.84      0.53 o
  -1  -1  12        1.43        1.32      0.43 o
   0  -1  12        2.46        1.61      0.43 o
   1  -1  12        4.98        3.93      0.41 o
   2  -1  12        1.28        1.09      0.39 o
   3  -1  12        3.10        2.75      0.39 o
   4  -1  12        4.65        2.93      0.42 o
  -4   0  12        3.23        3.01      1.05 o
  -3   0  12        0.57        1.09      0.47 o
  -2   0  12       10.79        8.39      0.48 o
  -1   0  12        2.66        5.56      0.45 o
   0   0  12        0.69        0.74      0.42 o
   1   0  12        1.17        1.29      0.40 o
   2   0  12        0.03        0.04      0.38 o
   3   0  12        0.68        0.46      0.38 o
   4   0  12        1.34        1.27      0.39 o
   5   0  12        0.08        0.23      0.43 o
  -4   1  12        1.31        0.68      0.51 o
  -3   1  12        2.70        4.04      0.49 o
  -2   1  12        4.62        3.72      0.47 o
  -1   1  12       38.26       39.15      0.53 o
   0   1  12        1.15        0.65      0.45 o
   1   1  12        9.86       10.72      0.80 o
   2   1  12        7.24        8.00      0.39 o
   3   1  12        2.12        2.34      0.38 o
   4   1  12        0.37        0.31      0.37 o
   5   1  12        0.49        0.87      0.42 o
  -3   2  12        0.03        0.12      0.43 o
  -2   2  12        0.56        0.30      0.44 o
  -1   2  12       14.87       12.52      0.47 o
   0   2  12       17.43       19.74      0.57 o
   1   2  12       12.60       12.88      0.56 o
   2   2  12        9.67        8.88      0.52 o
   3   2  12        2.72        3.03      0.44 o
   4   2  12        0.07        0.00      0.42 o
   5   2  12        0.00        0.36      0.40 o
  -3   3  12        1.11        2.71      0.48 o
  -2   3  12        2.35        1.94      0.43 o
  -1   3  12        1.60        2.07      0.45 o
   0   3  12        0.45        1.20      0.45 o
   1   3  12       10.87       12.85      0.87 o
   2   3  12        1.00        0.87      0.52 o
   3   3  12        0.87        1.50      0.48 o
   4   3  12        0.14        0.00      0.43 o
   5   3  12        0.14        0.23      0.47 o
  -2   4  12        0.63        0.73      0.45 o
  -1   4  12        0.09        0.74      0.38 o
   0   4  12        0.65        0.02      0.47 o
   1   4  12       14.81       11.85      0.88 o
   2   4  12        0.00        0.11      0.51 o
   3   4  12        8.16        7.11      1.04 o
   4   4  12        0.12        0.68      0.51 o
   5   4  12        0.36        0.71      0.47 o
  -2   5  12        3.39        4.90      0.44 o
  -1   5  12        1.99        2.57      0.44 o
   0   5  12        2.29        2.89      0.45 o
   1   5  12        1.41        0.47      0.49 o
   2   5  12        0.75        0.62      0.48 o
   3   5  12        7.33        5.75      0.53 o
   4   5  12       31.37       24.26      1.20 o
   5   5  12        0.12        0.80      0.92 o
  -1   6  12        0.30        0.37      0.43 o
   0   6  12        2.32        1.30      0.41 o
   1   6  12        0.81        1.73      0.72 o
   2   6  12        0.06        0.31      0.91 o
   3   6  12        0.36       -0.49      0.57 o
   4   6  12        6.26        4.98      0.60 o
   0   7  12        0.86        0.68      0.46 o
   1   7  12        2.07        2.12      0.74 o
   2   7  12        3.00        2.38      0.59 o
   3   7  12        0.98        1.06      0.55 o
   4   7  12        0.00        0.38      0.55 o
  -1  -6  13        3.15        3.16      0.84 o
  -3  -5  13        0.08        0.34      0.57 o
  -2  -5  13        0.10        0.44      0.85 o
  -1  -5  13        0.13        0.93      0.46 o
   0  -5  13        0.29        0.32      0.45 o
   1  -5  13        0.13        0.10      0.47 o
  -3  -4  13        0.04        0.62      0.59 o
  -2  -4  13        0.86        1.30      0.52 o
  -1  -4  13        0.00        0.77      0.48 o
   0  -4  13        0.27        0.85      0.48 o
   1  -4  13        0.28        0.74      0.54 o
   2  -4  13        0.22        0.11      0.44 o
  -4  -3  13        0.44        0.53      0.69 o
  -3  -3  13        1.45        1.54      0.66 o
  -2  -3  13        0.12        0.41      0.60 o
  -1  -3  13        1.73        1.21      0.47 o
   0  -3  13        5.13        6.18      0.46 o
   1  -3  13        1.27        1.35      0.42 o
   2  -3  13        7.94        6.34      0.51 o
   3  -3  13        7.87        7.14      0.51 o
  -4  -2  13        0.36        0.52      0.69 o
  -3  -2  13        0.10        0.02      0.56 o
  -2  -2  13        0.29        0.89      0.47 o
  -1  -2  13        1.82        1.86      0.47 o
   0  -2  13        2.06        2.18      0.44 o
   1  -2  13        7.23        7.62      0.87 o
   2  -2  13        0.89        0.47      0.47 o
   3  -2  13        9.06        7.45      0.57 o
  -4  -1  13        0.70        0.89      0.69 o
  -3  -1  13        0.77        1.66      0.63 o
  -2  -1  13        0.27        0.53      0.55 o
  -1  -1  13        0.08        0.14      0.42 o
   0  -1  13        0.84        1.71      0.42 o
   1  -1  13        0.30        1.48      0.41 o
   2  -1  13        0.11        1.28      0.43 o
   3  -1  13        0.49        1.22      0.44 o
   4  -1  13        0.08        0.20      0.42 o
  -3   0  13        0.04        0.40      0.65 o
  -2   0  13       12.73       15.86      0.63 o
  -1   0  13        3.73        2.20      0.48 o
   0   0  13        0.01        0.66      0.42 o
   1   0  13        0.99        1.23      0.46 o
   2   0  13        1.99        1.97      0.39 o
   3   0  13        1.04        1.35      0.40 o
   4   0  13        0.01        0.23      0.40 o
  -3   1  13        0.02       -0.01      0.48 o
  -2   1  13        4.73        4.27      0.50 o
  -1   1  13       76.79       83.28      0.78 o
   0   1  13        2.84        1.87      0.41 o
   1   1  13        0.56        1.00      0.44 o
   2   1  13        0.76        0.79      0.43 o
   3   1  13        1.42        1.26      0.39 o
   4   1  13        0.74        0.90      0.43 o
  -3   2  13        2.37        2.32      0.55 o
  -2   2  13        0.49        1.15      0.42 o
  -1   2  13        0.76        1.38      0.51 o
   0   2  13       17.34       15.47      0.72 o
   1   2  13        0.80        0.46      0.53 o
   2   2  13        0.06        0.13      0.81 o
   3   2  13        0.07        0.26      0.43 o
   4   2  13        0.42        1.25      0.41 o
  -2   3  13        0.04        0.37      0.44 o
  -1   3  13        0.15        0.58      0.47 o
   0   3  13        2.51        2.18      0.49 o
   1   3  13        5.72        7.28      1.19 o
   2   3  13        0.03        0.34      0.48 o
   3   3  13        0.03       -0.13      0.51 o
   4   3  13        0.91        0.94      0.46 o
  -2   4  13        0.25        0.94      0.43 o
  -1   4  13        0.88        0.08      0.43 o
   0   4  13        3.16        4.76      0.76 o
   1   4  13        1.76        1.85      0.49 o
   2   4  13        0.01        0.54      0.50 o
   3   4  13        4.10        4.00      0.59 o
   4   4  13        0.55        0.62      0.63 o
  -1   5  13        0.09        0.29      0.43 o
   0   5  13        0.20        0.38      0.46 o
   1   5  13        5.83        6.38      0.54 o
   2   5  13        0.15       -0.55      0.77 o
   3   5  13        2.09        1.45      0.53 o
   4   5  13       11.24        8.31      0.65 o
   0   6  13        1.91        2.31      0.43 o
   1   6  13        0.02        0.02      0.54 o
   2   6  13        5.73        4.08      0.55 o
   3   6  13        0.25       -0.26      0.60 o
  -2  -4  14        0.37        0.48      0.56 o
  -1  -4  14        0.65        1.14      0.46 o
   0  -4  14        0.46        0.58      0.50 o
   1  -4  14        0.01        0.82      0.48 o
  -3  -3  14        0.50        0.48      0.63 o
  -2  -3  14        0.20        0.60      0.54 o
  -1  -3  14        0.00        0.04      0.47 o
   0  -3  14        8.11        6.55      0.48 o
   1  -3  14        5.04        4.25      0.84 o
   2  -3  14        0.99        1.27      0.50 o
  -3  -2  14        0.61        0.86      0.68 o
  -2  -2  14        0.00        0.73      0.52 o
  -1  -2  14        0.10        0.13      0.46 o
   0  -2  14        0.03       -0.09      0.48 o
   1  -2  14        2.73        2.16      0.49 o
   2  -2  14        0.13        0.76      0.46 o
  -3  -1  14        0.03        0.36      0.61 o
  -2  -1  14        1.98        1.26      0.57 o
  -1  -1  14        0.19        0.13      0.46 o
   0  -1  14        0.00        0.46      0.43 o
   1  -1  14        0.08        0.23      0.42 o
   2  -1  14        0.19        0.49      0.44 o
   3  -1  14        0.54        1.21      0.44 o
  -3   0  14        1.12        1.12      0.61 o
  -2   0  14        1.18        0.36      0.58 o
  -1   0  14        3.64        5.44      0.49 o
   0   0  14        1.58        2.62      0.47 o
   1   0  14        0.51        0.97      0.42 o
   2   0  14        1.54        0.90      0.55 o
   3   0  14        0.09        0.53      0.41 o
  -2   1  14        0.00        0.02      0.49 o
  -1   1  14        5.87        4.45      0.45 o
   0   1  14        5.23        6.27      0.46 o
   1   1  14        0.92        0.40      0.45 o
   2   1  14        4.95        5.18      0.41 o
   3   1  14        0.85        0.54      0.45 o
   4   1  14        0.12        0.30      0.42 o
  -2   2  14        0.42        0.66      0.47 o
  -1   2  14        2.85        1.91      0.43 o
   0   2  14        3.81        2.98      0.47 o
   1   2  14        0.01        0.86      0.50 o
   2   2  14        0.00        0.18      0.46 o
   3   2  14        1.39        0.93      0.53 o
   4   2  14        0.00        0.37      0.42 o
  -2   3  14        1.31        1.33      0.49 o
  -1   3  14        0.01       -0.13      0.48 o
   0   3  14        3.30        1.77      0.48 o
   1   3  14        2.72        2.04      0.46 o
   2   3  14        0.02        0.58      0.49 o
   3   3  14        2.18        1.61      0.54 o
   4   3  14        0.23        0.30      0.50 o
  -1   4  14        0.11        0.56      0.42 o
   0   4  14        0.05        0.47      0.49 o
   1   4  14        2.73        3.09      0.45 o
   2   4  14        0.65        0.61      1.01 o
   3   4  14        0.33        0.75      0.59 o
   0   5  14        0.36        0.57      0.48 o
   1   5  14        4.98        3.86      0.49 o
   2   5  14        3.21        3.27      0.58 o
   3   5  14        0.60        0.64      0.55 o
  -1  -3  15        0.29        0.71      0.54 o
   0  -3  15        0.14       -0.28      0.48 o
  -2  -2  15        0.00        0.53      0.62 o
  -1  -2  15        0.00        0.25      0.53 o
   0  -2  15        0.02        0.50      0.46 o
   1  -2  15        0.08        0.75      0.47 o
  -2  -1  15        0.08        1.21      0.62 o
  -1  -1  15        0.55        1.12      0.52 o
   0  -1  15        0.00        0.65      0.51 o
   1  -1  15        0.00        0.44      0.48 o
   2  -1  15        0.02        0.36      0.43 o
  -2   0  15        1.72        0.98      0.56 o
  -1   0  15        1.95        2.39      0.58 o
   0   0  15        1.10        0.78      0.62 o
   1   0  15        0.72        1.40      0.49 o
   2   0  15        1.71        0.96      0.46 o
  -1   1  15        2.26        1.57      0.50 o
   0   1  15        8.64        9.22      0.51 o
   1   1  15        0.00        0.49      0.49 o
   2   1  15        2.60        1.79      0.47 o
   3   1  15        2.73        2.22      0.49 o
  -1   2  15        2.30        2.17      0.50 o
   0   2  15        0.01        0.30      0.46 o
   1   2  15        1.62        0.80      0.44 o
   2   2  15        0.08       -0.06      0.41 o
   3   2  15        0.00        0.81      0.42 o
   0   3  15        0.11        0.36      0.48 o
   1   3  15        0.17        0.06      0.52 o
   2   3  15        0.16        0.07      0.53 o
   3   3  15        0.04       -0.29      0.49 o
   1   4  15        0.32        0.64      0.48 o
   2   4  15        0.01        0.28      0.53 o
 
